# Supplementary material for: (E)-N′-(3-Bromo-5-chloro-2-hy­droxy­benzyl­idene)nicotinohydrazide
Source: Acta Crystallogr Sect E Struct Rep Online. 2011 Sep 30;67(Pt 10):o2716. doi: 10.1107/S1600536811038268 (PMC3201283; doi:10.1107/S1600536811038268)
Supplement: Supplementary file 1 [file e-67-o2716-sup1.cif]

##############################################################################
#                                                                            #
# This CIF contains the data in a paper accepted for publication in          #
# Acta Crystallographica Section E. It conforms to the requirements of       #
# Notes for Authors for Acta Crystallographica Section E, and has been       #
# peer reviewed under the auspices of the IUCr Commission on Journals.       #
#                                                                            #
# Full details of the Crystallographic Information File format               #
# are given in the paper "The Crystallographic Information File (CIF):       #
# a New Standard Archive File for Crystallography" by S. R. Hall, F. H.      #
# Allen and I. D. Brown [Acta Cryst. (1991), A47, 655-685].                  #
#                                                                            #
# The current version of the core CIF dictionary is obtainable from          #
# ftp://ftp.iucr.org/pub/cif_core.dic.                                       #
#                                                                            #
# Software is freely available for graphical display of the structure(s)     #
# in this CIF. For information consult the CIF software page                 #
# http://www.iucr.org/resources/cif/software.                                #
#                                                                            #
# This file may be used for bona fide research purposes within the           #
# scientific community so long as proper attribution is given to the journal # 
# article from which it was obtained.                                        #
#                                                                            #
##############################################################################
data_global
_audit_creation_method     SHELXL97
_journal_date_recd_electronic     2011-09-15
_journal_date_accepted     2011-09-19
_journal_name_full     'Acta Crystallographica, Section E'
_journal_year     2011
_journal_volume     67
_journal_issue     10
_journal_page_first     o2716
_journal_page_last     o2716
_journal_paper_category     QO
_journal_coeditor_code     NG5231
loop_
    _publ_contact_author_name
    _publ_contact_author_address
    _publ_contact_author_email
    'G. Chakkaravarthi'
;
Department of Physics
CPCL Polytechnic College
Chennai 600 068
India
;
 chakkaravarthi_2005@yahoo.com
    'G. Rajagopal'
;
Department of Chemistry,
Government Arts College,
Melur 625 106,
India
;
 rajagopal18@yahoo.com
_publ_contact_author_fax     ?
_publ_contact_author_phone     '09940334668'
_publ_section_title
;
(<i>E</i>)-<i>N</i>'-(3-Bromo-5-chloro-2-hydroxybenzylidene)nicotinohydrazide
;
loop_
    _publ_author_name
    _publ_author_address
    'M. Prabhu'
;
Shasun Pharmaceuticals Ltd,
Chennai 600 048,
India
;
    'K.Parthipan'
;
Department of Chemistry,
Pondicherry University,
Pondicherry 605014,
India
;
    'A.Ramu'
;
Department of Inorganic Chemistry,
Madurai Kamaraj University,
Madurai 625 021,
India
;
    'G. Chakkaravarthi'
;
Department of Physics,
CPCL Polytechnic College,
Chennai 600 068,
India
;
    'G. Rajagopal'
;
Department of Chemistry,
Government Arts College,
Melur 625 106,
India
;
_publ_section_synopsis     .
data_I
_audit_creation_method     SHELXL-97
_chemical_name_systematic
;
(<i>E</i>)-<i>N</i>'-(3-Bromo-5-chloro-2-hydroxybenzylidene)nicotinohydrazide
;
_chemical_name_common     ?
_chemical_formula_moiety     'C13 H9 Br Cl N3 O2'
_chemical_formula_sum     'C13 H9 Br Cl N3 O2'
_chemical_formula_iupac     'C13 H9 Br Cl N3 O2'
_chemical_formula_weight     354.59
_chemical_melting_point     ?
_symmetry_cell_setting     monoclinic
_symmetry_space_group_name_H-M     'P 21/c'
_symmetry_space_group_name_Hall     '-P 2ybc'
loop_
    _symmetry_equiv_pos_as_xyz
    'x, y, z'
    '-x, y+1/2, -z+1/2'
    '-x, -y, -z'
    'x, -y-1/2, z-1/2'
_cell_length_a     18.2217(5)
_cell_length_b     7.4666(2)
_cell_length_c     23.6916(5)
_cell_angle_alpha     90.00
_cell_angle_beta     122.6850(10)
_cell_angle_gamma     90.00
_cell_volume     2712.93(12)
_cell_formula_units_Z     8
_cell_measurement_reflns_used     7402
_cell_measurement_theta_min     2.3
_cell_measurement_theta_max     27.8
_cell_measurement_temperature     295(2)
_exptl_crystal_description     block
_exptl_crystal_colour     'pale yellow'
_exptl_crystal_size_max     0.30
_exptl_crystal_size_mid     0.24
_exptl_crystal_size_min     0.20
_exptl_crystal_density_diffrn     1.736
_exptl_crystal_density_meas     ?
_exptl_crystal_density_method     'not measured'
_exptl_crystal_F_000     1408
_exptl_absorpt_coefficient_mu     3.231
_exptl_absorpt_correction_type     multi-scan
_exptl_absorpt_process_details     '(SADABS; Sheldrick, 1996)'
_exptl_absorpt_correction_T_min     0.4440
_exptl_absorpt_correction_T_max     0.5643
_exptl_special_details     ?
_diffrn_ambient_temperature     295(2)
_diffrn_radiation_type     MoK\a
_diffrn_radiation_wavelength     0.71073
_diffrn_radiation_source     'fine-focus sealed tube'
_diffrn_radiation_monochromator     graphite
_diffrn_measurement_device_type     'Bruker APEXII'
_diffrn_measurement_method     '\w and \f'
_diffrn_detector_area_resol_mean     ?
_diffrn_reflns_number     34991
_diffrn_reflns_av_R_equivalents     0.0424
_diffrn_reflns_av_sigmaI/netI     0.0507
_diffrn_reflns_theta_min     2.32
_diffrn_reflns_theta_max     30.35
_diffrn_reflns_theta_full     30.35
_diffrn_measured_fraction_theta_max     0.993
_diffrn_measured_fraction_theta_full     0.993
_diffrn_reflns_limit_h_min     -25
_diffrn_reflns_limit_h_max     25
_diffrn_reflns_limit_k_min     -10
_diffrn_reflns_limit_k_max     10
_diffrn_reflns_limit_l_min     -31
_diffrn_reflns_limit_l_max     33
_diffrn_standards_number     0
_diffrn_standards_interval_count     ?
_diffrn_standards_interval_time     0
_diffrn_standards_decay_%     ?
_refine_special_details     ?
_reflns_number_total     8116
_reflns_number_gt     4715
_reflns_threshold_expression     >2sigma(I)
_refine_ls_structure_factor_coef     Fsqd
_refine_ls_matrix_type     full
_refine_ls_R_factor_all     0.1018
_refine_ls_R_factor_gt     0.0474
_refine_ls_wR_factor_gt     0.1073
_refine_ls_wR_factor_ref     0.1253
_refine_ls_goodness_of_fit_ref     1.023
_refine_ls_restrained_S_all     1.023
_refine_ls_number_reflns     8116
_refine_ls_number_parameters     377
_refine_ls_number_restraints     4
_refine_ls_hydrogen_treatment     mixed
_refine_ls_weighting_scheme     calc
_refine_ls_weighting_details
         'calc w=1/[\s^2^(Fo^2^)+(0.0543P)^2^+1.4342P] where P=(Fo^2^+2Fc^2^)/3'
_atom_sites_solution_hydrogens     geom
_atom_sites_solution_primary     direct
_atom_sites_solution_secondary     difmap
_refine_ls_shift/su_max     0.000
_refine_ls_shift/su_mean     0.000
_refine_diff_density_max     1.269
_refine_diff_density_min     -0.838
_refine_ls_extinction_method     none
_refine_ls_extinction_coef     ?
loop_
    _atom_type_symbol
    _atom_type_description
    _atom_type_scat_dispersion_real
    _atom_type_scat_dispersion_imag
    _atom_type_scat_source
    'C' 'C' 0.0033 0.0016
                         'International Tables Vol C Tables 4.2.6.8 and 6.1.1.4'
    'H' 'H' 0.0000 0.0000
                         'International Tables Vol C Tables 4.2.6.8 and 6.1.1.4'
    'N' 'N' 0.0061 0.0033
                         'International Tables Vol C Tables 4.2.6.8 and 6.1.1.4'
    'O' 'O' 0.0106 0.0060
                         'International Tables Vol C Tables 4.2.6.8 and 6.1.1.4'
    'Cl' 'Cl' 0.1484 0.1585
                         'International Tables Vol C Tables 4.2.6.8 and 6.1.1.4'
    'Br' 'Br' -0.2901 2.4595
                         'International Tables Vol C Tables 4.2.6.8 and 6.1.1.4'
_computing_data_collection     'APEX2 (Bruker, 2004)'
_computing_cell_refinement     'SAINT (Bruker, 2004)'
_computing_data_reduction     'SAINT (Bruker, 2004)'
_computing_structure_solution     'SHELXS97 (Sheldrick, 2008)'
_computing_structure_refinement     'SHELXL97 (Sheldrick, 2008)'
_computing_molecular_graphics     'PLATON (Spek, 2009)'
_computing_publication_material     'SHELXL97 (Sheldrick, 2008)'
loop_
    _atom_site_type_symbol
    _atom_site_label
    _atom_site_fract_x
    _atom_site_fract_y
    _atom_site_fract_z
    _atom_site_U_iso_or_equiv
    _atom_site_adp_type
    _atom_site_calc_flag
    _atom_site_refinement_flags
    _atom_site_occupancy
    _atom_site_symmetry_multiplicity
    _atom_site_disorder_assembly
    _atom_site_disorder_group
    Br Br1 0.750800(19) 0.43505(5) 0.256817(14) 0.04545(11) Uani d . 1 1 . .
    Br Br2 0.92847(3) 0.37571(8) 0.62069(2) 0.08778(19) Uani d . 1 1 . .
    Cl Cl1 0.97541(6) 0.57738(16) 0.17505(5) 0.0727(3) Uani d . 1 1 . .
    Cl Cl2 1.13001(5) 0.78996(14) 0.56676(6) 0.0691(3) Uani d . 1 1 . .
    O O1 0.41709(16) 0.7827(4) -0.01578(11) 0.0622(7) Uani d . 1 1 . .
    O O2 0.62074(13) 0.5694(3) 0.11875(10) 0.0427(5) Uani d D 1 1 . .
    O O3 0.56100(13) 0.6644(3) 0.35290(10) 0.0471(6) Uani d . 1 1 . .
    O O4 0.78596(14) 0.5308(4) 0.49132(11) 0.0498(6) Uani d D 1 1 . .
    N N1 0.31049(16) 1.0700(4) -0.22503(12) 0.0412(6) Uani d . 1 1 . .
    N N2 0.50665(16) 0.7928(4) -0.05295(12) 0.0404(6) Uani d D 1 1 . .
    N N3 0.57128(15) 0.7165(4) 0.00520(11) 0.0390(6) Uani d . 1 1 . .
    N N4 0.34447(16) 0.7592(5) 0.16222(15) 0.0613(9) Uani d . 1 1 . .
    N N5 0.65084(14) 0.7503(4) 0.31986(11) 0.0371(6) Uani d D 1 1 . .
    N N6 0.72089(14) 0.7123(4) 0.38238(11) 0.0386(6) Uani d . 1 1 . .
    C C1 0.36031(18) 0.9139(4) -0.12190(14) 0.0357(6) Uani d . 1 1 . .
    C C2 0.37331(18) 0.9923(4) -0.16888(14) 0.0367(6) Uani d . 1 1 . .
    H H2 0.4293 0.9904 -0.1607 0.044 Uiso calc R 1 1 . .
    C C3 0.2310(2) 1.0706(5) -0.23508(16) 0.0463(8) Uani d . 1 1 . .
    H H3 0.1857 1.1219 -0.2744 0.056 Uiso calc R 1 1 . .
    C C4 0.2119(2) 1.0005(5) -0.19115(17) 0.0489(8) Uani d . 1 1 . .
    H H4 0.1555 1.0062 -0.2003 0.059 Uiso calc R 1 1 . .
    C C5 0.2773(2) 0.9218(5) -0.13355(16) 0.0454(8) Uani d . 1 1 . .
    H H5 0.2661 0.8742 -0.1026 0.054 Uiso calc R 1 1 . .
    C C6 0.42963(19) 0.8249(4) -0.05901(14) 0.0390(7) Uani d . 1 1 . .
    C C7 0.64618(19) 0.6968(5) 0.01529(14) 0.0421(7) Uani d . 1 1 . .
    H H7 0.6568 0.7285 -0.0176 0.051 Uiso calc R 1 1 . .
    C C8 0.71621(18) 0.6234(4) 0.07931(14) 0.0384(7) Uani d . 1 1 . .
    C C9 0.70035(18) 0.5672(4) 0.12829(14) 0.0348(6) Uani d . 1 1 . .
    C C10 0.77050(19) 0.5086(4) 0.18998(14) 0.0367(6) Uani d . 1 1 . .
    C C11 0.85431(19) 0.5085(5) 0.20395(15) 0.0430(7) Uani d . 1 1 . .
    H H11 0.9005 0.4695 0.2454 0.052 Uiso calc R 1 1 . .
    C C12 0.86859(19) 0.5669(5) 0.15582(17) 0.0482(8) Uani d . 1 1 . .
    C C13 0.8007(2) 0.6208(5) 0.09373(17) 0.0478(8) Uani d . 1 1 . .
    H H13 0.8115 0.6557 0.0612 0.057 Uiso calc R 1 1 . .
    C C14 0.49790(16) 0.7151(4) 0.23663(13) 0.0323(6) Uani d . 1 1 . .
    C C15 0.50623(19) 0.6727(4) 0.18378(14) 0.0389(7) Uani d . 1 1 . .
    H H15 0.5603 0.6442 0.1909 0.047 Uiso calc R 1 1 . .
    C C16 0.4322(2) 0.6739(5) 0.12011(15) 0.0513(9) Uani d . 1 1 . .
    H H16 0.4351 0.6456 0.0831 0.062 Uiso calc R 1 1 . .
    C C17 0.3545(2) 0.7173(6) 0.11241(17) 0.0604(10) Uani d . 1 1 . .
    H H17 0.3050 0.7176 0.0691 0.073 Uiso calc R 1 1 . .
    C C18 0.41587(18) 0.7556(5) 0.22332(16) 0.0476(8) Uani d . 1 1 . .
    H H18 0.4106 0.7817 0.2593 0.057 Uiso calc R 1 1 . .
    C C19 0.57123(17) 0.7085(4) 0.30792(13) 0.0340(6) Uani d . 1 1 . .
    C C20 0.79620(18) 0.7645(4) 0.39838(15) 0.0393(7) Uani d . 1 1 . .
    H H20 0.8030 0.8357 0.3693 0.047 Uiso calc R 1 1 . .
    C C21 0.87182(18) 0.7109(4) 0.46324(15) 0.0390(7) Uani d . 1 1 . .
    C C22 0.86279(18) 0.5946(4) 0.50526(15) 0.0404(7) Uani d . 1 1 . .
    C C23 0.9379(2) 0.5408(5) 0.56524(15) 0.0491(8) Uani d . 1 1 . .
    C C24 1.0189(2) 0.6014(5) 0.58363(16) 0.0510(9) Uani d . 1 1 . .
    H H24 1.0682 0.5644 0.6238 0.061 Uiso calc R 1 1 . .
    C C25 1.02624(18) 0.7172(5) 0.54212(17) 0.0473(8) Uani d . 1 1 . .
    C C26 0.95434(18) 0.7721(5) 0.48211(16) 0.0455(8) Uani d . 1 1 . .
    H H26 0.9608 0.8496 0.4543 0.055 Uiso calc R 1 1 . .
    H H2A 0.517(2) 0.813(5) -0.0833(13) 0.054(10) Uiso d D 1 1 . .
    H H5A 0.655(2) 0.804(4) 0.2895(12) 0.041(9) Uiso d D 1 1 . .
    H H2B 0.5850(19) 0.618(5) 0.0836(11) 0.063(12) Uiso d D 1 1 . .
    H H4A 0.7488(19) 0.569(5) 0.4542(10) 0.068(13) Uiso d D 1 1 . .
loop_
    _atom_site_aniso_label
    _atom_site_aniso_U_11
    _atom_site_aniso_U_22
    _atom_site_aniso_U_33
    _atom_site_aniso_U_12
    _atom_site_aniso_U_13
    _atom_site_aniso_U_23
    Br1 0.03930(17) 0.0614(2) 0.03022(15) -0.00234(15) 0.01524(12) 0.00653(14)
    Br2 0.0636(3) 0.1316(5) 0.0522(2) 0.0067(3) 0.0208(2) 0.0320(3)
    Cl1 0.0330(4) 0.1031(8) 0.0796(7) 0.0043(5) 0.0287(4) 0.0239(6)
    Cl2 0.0245(4) 0.0654(6) 0.0928(7) -0.0062(4) 0.0157(4) -0.0170(5)
    O1 0.0541(14) 0.102(2) 0.0400(13) 0.0159(14) 0.0314(11) 0.0236(13)
    O2 0.0291(10) 0.0656(15) 0.0317(11) 0.0023(10) 0.0152(9) 0.0069(11)
    O3 0.0347(11) 0.0793(17) 0.0298(10) -0.0008(11) 0.0190(9) 0.0019(11)
    O4 0.0314(11) 0.0760(18) 0.0374(12) 0.0003(11) 0.0155(10) 0.0022(12)
    N1 0.0359(13) 0.0505(16) 0.0348(13) 0.0051(12) 0.0176(11) 0.0087(12)
    N2 0.0339(13) 0.0601(17) 0.0249(12) -0.0015(12) 0.0143(10) 0.0063(11)
    N3 0.0341(13) 0.0509(16) 0.0251(11) 0.0002(11) 0.0115(10) 0.0051(11)
    N4 0.0264(13) 0.094(3) 0.0499(17) 0.0097(15) 0.0117(12) 0.0140(17)
    N5 0.0219(11) 0.0573(17) 0.0272(12) 0.0003(11) 0.0100(9) 0.0064(11)
    N6 0.0232(11) 0.0540(16) 0.0289(12) 0.0022(11) 0.0077(9) -0.0003(11)
    C1 0.0325(14) 0.0427(18) 0.0319(14) -0.0003(13) 0.0174(12) -0.0018(12)
    C2 0.0311(14) 0.0450(17) 0.0352(15) 0.0014(13) 0.0187(12) 0.0030(13)
    C3 0.0376(16) 0.055(2) 0.0391(16) 0.0046(15) 0.0160(13) 0.0046(15)
    C4 0.0322(15) 0.065(2) 0.0488(18) 0.0031(15) 0.0212(14) 0.0020(17)
    C5 0.0376(16) 0.059(2) 0.0467(18) -0.0010(15) 0.0272(14) 0.0026(16)
    C6 0.0361(16) 0.050(2) 0.0295(14) -0.0010(13) 0.0171(12) 0.0006(13)
    C7 0.0371(16) 0.058(2) 0.0272(14) -0.0037(14) 0.0148(12) 0.0067(13)
    C8 0.0325(15) 0.0487(19) 0.0306(14) -0.0015(13) 0.0149(12) 0.0043(13)
    C9 0.0294(13) 0.0389(16) 0.0317(13) -0.0021(12) 0.0135(11) -0.0004(12)
    C10 0.0351(15) 0.0404(17) 0.0312(14) -0.0037(13) 0.0156(12) 0.0011(12)
    C11 0.0305(15) 0.0516(19) 0.0368(16) -0.0020(14) 0.0117(13) 0.0049(14)
    C12 0.0285(14) 0.062(2) 0.0513(19) -0.0014(15) 0.0196(14) 0.0073(17)
    C13 0.0375(16) 0.065(2) 0.0461(18) -0.0016(15) 0.0260(15) 0.0093(16)
    C14 0.0234(12) 0.0395(17) 0.0308(14) 0.0019(12) 0.0125(11) 0.0050(12)
    C15 0.0308(14) 0.054(2) 0.0307(14) -0.0013(13) 0.0161(12) 0.0047(13)
    C16 0.0460(19) 0.070(2) 0.0288(15) -0.0042(17) 0.0143(14) 0.0041(15)
    C17 0.0329(17) 0.087(3) 0.0378(18) -0.0017(18) 0.0037(14) 0.0145(18)
    C18 0.0293(15) 0.067(2) 0.0448(18) 0.0084(15) 0.0190(14) 0.0077(16)
    C19 0.0279(13) 0.0443(17) 0.0304(14) 0.0024(12) 0.0162(11) -0.0003(12)
    C20 0.0288(14) 0.0459(19) 0.0368(15) -0.0010(13) 0.0135(12) -0.0013(13)
    C21 0.0248(13) 0.0464(18) 0.0373(15) 0.0014(13) 0.0112(12) -0.0089(13)
    C22 0.0283(14) 0.054(2) 0.0342(15) 0.0028(13) 0.0137(12) -0.0076(13)
    C23 0.0391(17) 0.065(2) 0.0342(15) 0.0096(16) 0.0142(13) -0.0013(15)
    C24 0.0306(15) 0.065(2) 0.0368(16) 0.0095(15) 0.0047(13) -0.0106(16)
    C25 0.0209(13) 0.051(2) 0.0547(19) -0.0005(13) 0.0102(13) -0.0177(17)
    C26 0.0285(14) 0.048(2) 0.0509(19) -0.0029(14) 0.0152(14) -0.0088(15)
_geom_special_details     ?
loop_
    _geom_bond_atom_site_label_1
    _geom_bond_atom_site_label_2
    _geom_bond_site_symmetry_2
    _geom_bond_distance
    _geom_bond_publ_flag
    Br1 C10 . 1.885(3) ?
    Br2 C23 . 1.876(4) ?
    Cl1 C12 . 1.745(3) ?
    Cl2 C25 . 1.738(3) ?
    O1 C6 . 1.205(4) ?
    O2 C9 . 1.342(3) ?
    O2 H2B . 0.814(10) ?
    O3 C19 . 1.222(3) ?
    O4 C22 . 1.341(4) ?
    O4 H4A . 0.818(10) ?
    N1 C2 . 1.331(4) ?
    N1 C3 . 1.336(4) ?
    N2 C6 . 1.353(4) ?
    N2 N3 . 1.363(3) ?
    N2 H2A . 0.853(10) ?
    N3 C7 . 1.261(4) ?
    N4 C18 . 1.325(4) ?
    N4 C17 . 1.325(5) ?
    N5 C19 . 1.356(4) ?
    N5 N6 . 1.364(3) ?
    N5 H5A . 0.860(10) ?
    N6 C20 . 1.272(4) ?
    C1 C5 . 1.385(4) ?
    C1 C2 . 1.386(4) ?
    C1 C6 . 1.492(4) ?
    C2 H2 . 0.9300 ?
    C3 C4 . 1.367(5) ?
    C3 H3 . 0.9300 ?
    C4 C5 . 1.368(5) ?
    C4 H4 . 0.9300 ?
    C5 H5 . 0.9300 ?
    C7 C8 . 1.462(4) ?
    C7 H7 . 0.9300 ?
    C8 C13 . 1.384(4) ?
    C8 C9 . 1.403(4) ?
    C9 C10 . 1.394(4) ?
    C10 C11 . 1.377(4) ?
    C11 C12 . 1.370(5) ?
    C11 H11 . 0.9300 ?
    C12 C13 . 1.375(4) ?
    C13 H13 . 0.9300 ?
    C14 C15 . 1.377(4) ?
    C14 C18 . 1.384(4) ?
    C14 C19 . 1.484(4) ?
    C15 C16 . 1.378(4) ?
    C15 H15 . 0.9300 ?
    C16 C17 . 1.366(5) ?
    C16 H16 . 0.9300 ?
    C17 H17 . 0.9300 ?
    C18 H18 . 0.9300 ?
    C20 C21 . 1.461(4) ?
    C20 H20 . 0.9300 ?
    C21 C26 . 1.394(4) ?
    C21 C22 . 1.396(5) ?
    C22 C23 . 1.398(4) ?
    C23 C24 . 1.371(5) ?
    C24 C25 . 1.369(5) ?
    C24 H24 . 0.9300 ?
    C25 C26 . 1.376(4) ?
    C26 H26 . 0.9300 ?
loop_
    _geom_angle_atom_site_label_1
    _geom_angle_atom_site_label_2
    _geom_angle_atom_site_label_3
    _geom_angle_site_symmetry_1
    _geom_angle_site_symmetry_3
    _geom_angle
    _geom_angle_publ_flag
    C9 O2 H2B . . 112(3) ?
    C22 O4 H4A . . 107(3) ?
    C2 N1 C3 . . 116.4(3) ?
    C6 N2 N3 . . 117.5(2) ?
    C6 N2 H2A . . 125(2) ?
    N3 N2 H2A . . 117(2) ?
    C7 N3 N2 . . 119.8(2) ?
    C18 N4 C17 . . 116.2(3) ?
    C19 N5 N6 . . 116.5(2) ?
    C19 N5 H5A . . 120(2) ?
    N6 N5 H5A . . 124(2) ?
    C20 N6 N5 . . 119.1(3) ?
    C5 C1 C2 . . 117.7(3) ?
    C5 C1 C6 . . 117.6(3) ?
    C2 C1 C6 . . 124.8(3) ?
    N1 C2 C1 . . 124.0(3) ?
    N1 C2 H2 . . 118.0 ?
    C1 C2 H2 . . 118.0 ?
    N1 C3 C4 . . 124.1(3) ?
    N1 C3 H3 . . 118.0 ?
    C4 C3 H3 . . 118.0 ?
    C3 C4 C5 . . 118.7(3) ?
    C3 C4 H4 . . 120.6 ?
    C5 C4 H4 . . 120.6 ?
    C4 C5 C1 . . 119.1(3) ?
    C4 C5 H5 . . 120.4 ?
    C1 C5 H5 . . 120.4 ?
    O1 C6 N2 . . 121.7(3) ?
    O1 C6 C1 . . 121.2(3) ?
    N2 C6 C1 . . 117.1(2) ?
    N3 C7 C8 . . 119.3(3) ?
    N3 C7 H7 . . 120.3 ?
    C8 C7 H7 . . 120.3 ?
    C13 C8 C9 . . 119.3(3) ?
    C13 C8 C7 . . 119.5(3) ?
    C9 C8 C7 . . 121.0(3) ?
    O2 C9 C10 . . 118.4(3) ?
    O2 C9 C8 . . 122.9(2) ?
    C10 C9 C8 . . 118.6(3) ?
    C11 C10 C9 . . 121.5(3) ?
    C11 C10 Br1 . . 119.2(2) ?
    C9 C10 Br1 . . 119.3(2) ?
    C12 C11 C10 . . 119.0(3) ?
    C12 C11 H11 . . 120.5 ?
    C10 C11 H11 . . 120.5 ?
    C11 C12 C13 . . 121.2(3) ?
    C11 C12 Cl1 . . 118.9(2) ?
    C13 C12 Cl1 . . 119.9(3) ?
    C12 C13 C8 . . 120.4(3) ?
    C12 C13 H13 . . 119.8 ?
    C8 C13 H13 . . 119.8 ?
    C15 C14 C18 . . 118.6(3) ?
    C15 C14 C19 . . 123.6(2) ?
    C18 C14 C19 . . 117.7(3) ?
    C14 C15 C16 . . 118.1(3) ?
    C14 C15 H15 . . 121.0 ?
    C16 C15 H15 . . 121.0 ?
    C17 C16 C15 . . 118.6(3) ?
    C17 C16 H16 . . 120.7 ?
    C15 C16 H16 . . 120.7 ?
    N4 C17 C16 . . 124.6(3) ?
    N4 C17 H17 . . 117.7 ?
    C16 C17 H17 . . 117.7 ?
    N4 C18 C14 . . 123.8(3) ?
    N4 C18 H18 . . 118.1 ?
    C14 C18 H18 . . 118.1 ?
    O3 C19 N5 . . 122.0(3) ?
    O3 C19 C14 . . 122.3(3) ?
    N5 C19 C14 . . 115.7(2) ?
    N6 C20 C21 . . 118.8(3) ?
    N6 C20 H20 . . 120.6 ?
    C21 C20 H20 . . 120.6 ?
    C26 C21 C22 . . 119.8(3) ?
    C26 C21 C20 . . 119.3(3) ?
    C22 C21 C20 . . 120.9(3) ?
    O4 C22 C21 . . 123.7(3) ?
    O4 C22 C23 . . 117.8(3) ?
    C21 C22 C23 . . 118.4(3) ?
    C24 C23 C22 . . 121.6(3) ?
    C24 C23 Br2 . . 119.0(2) ?
    C22 C23 Br2 . . 119.4(3) ?
    C25 C24 C23 . . 119.1(3) ?
    C25 C24 H24 . . 120.5 ?
    C23 C24 H24 . . 120.5 ?
    C24 C25 C26 . . 121.5(3) ?
    C24 C25 Cl2 . . 117.8(2) ?
    C26 C25 Cl2 . . 120.7(3) ?
    C25 C26 C21 . . 119.6(3) ?
    C25 C26 H26 . . 120.2 ?
    C21 C26 H26 . . 120.2 ?
loop_
    _geom_torsion_atom_site_label_1
    _geom_torsion_atom_site_label_2
    _geom_torsion_atom_site_label_3
    _geom_torsion_atom_site_label_4
    _geom_torsion_site_symmetry_1
    _geom_torsion_site_symmetry_2
    _geom_torsion_site_symmetry_3
    _geom_torsion_site_symmetry_4
    _geom_torsion
    _geom_torsion_publ_flag
    C6 N2 N3 C7 . . . . -174.5(3) ?
    C19 N5 N6 C20 . . . . -173.2(3) ?
    C3 N1 C2 C1 . . . . 0.2(5) ?
    C5 C1 C2 N1 . . . . -1.8(5) ?
    C6 C1 C2 N1 . . . . 179.5(3) ?
    C2 N1 C3 C4 . . . . 1.3(5) ?
    N1 C3 C4 C5 . . . . -1.1(6) ?
    C3 C4 C5 C1 . . . . -0.6(5) ?
    C2 C1 C5 C4 . . . . 2.0(5) ?
    C6 C1 C5 C4 . . . . -179.2(3) ?
    N3 N2 C6 O1 . . . . -2.4(5) ?
    N3 N2 C6 C1 . . . . 178.0(3) ?
    C5 C1 C6 O1 . . . . -9.7(5) ?
    C2 C1 C6 O1 . . . . 169.1(3) ?
    C5 C1 C6 N2 . . . . 169.9(3) ?
    C2 C1 C6 N2 . . . . -11.3(5) ?
    N2 N3 C7 C8 . . . . 176.8(3) ?
    N3 C7 C8 C13 . . . . -172.5(3) ?
    N3 C7 C8 C9 . . . . 3.0(5) ?
    C13 C8 C9 O2 . . . . 178.5(3) ?
    C7 C8 C9 O2 . . . . 3.0(5) ?
    C13 C8 C9 C10 . . . . -0.6(5) ?
    C7 C8 C9 C10 . . . . -176.1(3) ?
    O2 C9 C10 C11 . . . . -177.8(3) ?
    C8 C9 C10 C11 . . . . 1.3(5) ?
    O2 C9 C10 Br1 . . . . 0.1(4) ?
    C8 C9 C10 Br1 . . . . 179.3(2) ?
    C9 C10 C11 C12 . . . . -0.2(5) ?
    Br1 C10 C11 C12 . . . . -178.2(3) ?
    C10 C11 C12 C13 . . . . -1.6(5) ?
    C10 C11 C12 Cl1 . . . . 176.8(3) ?
    C11 C12 C13 C8 . . . . 2.4(6) ?
    Cl1 C12 C13 C8 . . . . -176.0(3) ?
    C9 C8 C13 C12 . . . . -1.2(5) ?
    C7 C8 C13 C12 . . . . 174.4(3) ?
    C18 C14 C15 C16 . . . . 0.4(5) ?
    C19 C14 C15 C16 . . . . 176.2(3) ?
    C14 C15 C16 C17 . . . . 0.2(5) ?
    C18 N4 C17 C16 . . . . -0.8(6) ?
    C15 C16 C17 N4 . . . . 0.0(6) ?
    C17 N4 C18 C14 . . . . 1.4(6) ?
    C15 C14 C18 N4 . . . . -1.3(5) ?
    C19 C14 C18 N4 . . . . -177.4(3) ?
    N6 N5 C19 O3 . . . . 10.6(4) ?
    N6 N5 C19 C14 . . . . -167.8(3) ?
    C15 C14 C19 O3 . . . . -145.3(3) ?
    C18 C14 C19 O3 . . . . 30.6(5) ?
    C15 C14 C19 N5 . . . . 33.1(4) ?
    C18 C14 C19 N5 . . . . -151.0(3) ?
    N5 N6 C20 C21 . . . . -175.0(3) ?
    N6 C20 C21 C26 . . . . -178.0(3) ?
    N6 C20 C21 C22 . . . . 4.2(5) ?
    C26 C21 C22 O4 . . . . 179.3(3) ?
    C20 C21 C22 O4 . . . . -2.9(5) ?
    C26 C21 C22 C23 . . . . -0.9(5) ?
    C20 C21 C22 C23 . . . . 176.9(3) ?
    O4 C22 C23 C24 . . . . -179.3(3) ?
    C21 C22 C23 C24 . . . . 0.9(5) ?
    O4 C22 C23 Br2 . . . . 2.9(4) ?
    C21 C22 C23 Br2 . . . . -176.9(2) ?
    C22 C23 C24 C25 . . . . -0.1(5) ?
    Br2 C23 C24 C25 . . . . 177.8(3) ?
    C23 C24 C25 C26 . . . . -0.8(5) ?
    C23 C24 C25 Cl2 . . . . -179.6(3) ?
    C24 C25 C26 C21 . . . . 0.9(5) ?
    Cl2 C25 C26 C21 . . . . 179.6(2) ?
    C22 C21 C26 C25 . . . . 0.0(5) ?
    C20 C21 C26 C25 . . . . -177.8(3) ?
loop_
    _geom_hbond_atom_site_label_D
    _geom_hbond_atom_site_label_H
    _geom_hbond_atom_site_label_A
    _geom_hbond_site_symmetry_A
    _geom_hbond_distance_DH
    _geom_hbond_distance_HA
    _geom_hbond_distance_DA
    _geom_hbond_angle_DHA
    _geom_hbond_publ_flag
    O2 H2B N3 . 0.810(10)
                        1.89(3) 2.576(3) 142(4) y
    O4 H4A N6 . 0.820(10)
                        1.83(2) 2.569(3) 149(4) y
    C15 H15 O2 . 0.93 2.55 3.286(4) 137 y
    C16 H16 O1 . 0.93 2.41 3.185(4) 141 y
    N2 H2A O3 4_575 0.850(10)
                            2.060(10)
                                    2.906(3) 171(3) y
    C2 H2 O3 4_575 0.93 2.52 3.380(4) 153 y
    N5 H5A N1 3_675 0.860(10)
                            2.160(10)
                                    3.009(4) 170(3) y
_iucr_refine_instructions_details
;
TITL I
CELL  0.71073  18.2217   7.4666  23.6916   90.000  122.685   90.000
ZERR     8.00   0.0005   0.0002   0.0005    0.000    0.001    0.000
LATT   1
SYMM  - X, 1/2 + Y, 1/2 - Z
SFAC  C    H    N    O    CL   BR
UNIT  104  72   24   16   8    8
MERG   2
OMIT     1   0   0
OMIT    -1   0   2
DFIX  0.82  0.01  H4A O4
DFIX  0.82  0.01  H2B O2
DFIX  0.86  0.01  N5 H5A
DFIX  0.86  0.01  N2 H2A
HTAB O2 N3
HTAB O4 N6
HTAB C15 O2
HTAB C16 O1
HTAB N2 O3_$1
HTAB C2 O3_$1
HTAB N5 N1_$2
EQIV $1 x,3/2-y,-1/2+z
EQIV $2 1-x,2-y,-z
TEMP    22.00
SIZE  0.20 0.24 0.30
FMAP   2
PLAN   20
ACTA
BOND   $H
CONF
L.S.   7
WGHT    0.054300    1.434200
FVAR       0.28672
BR1   6    0.750800    0.435047    0.256817    11.00000    0.03930    0.06144 =
         0.03022    0.00653    0.01524   -0.00234
BR2   6    0.928465    0.375708    0.620687    11.00000    0.06361    0.13160 =
         0.05216    0.03202    0.02078    0.00674
CL1   5    0.975410    0.577381    0.175046    11.00000    0.03296    0.10309 =
         0.07955    0.02386    0.02871    0.00429
CL2   5    1.130013    0.789960    0.566764    11.00000    0.02455    0.06540 =
         0.09284   -0.01705    0.01567   -0.00619
O1    4    0.417089    0.782685   -0.015782    11.00000    0.05407    0.10173 =
         0.04004    0.02365    0.03141    0.01594
O2    4    0.620742    0.569420    0.118751    11.00000    0.02915    0.06559 =
         0.03168    0.00685    0.01522    0.00235
O3    4    0.560995    0.664428    0.352898    11.00000    0.03473    0.07925 =
         0.02983    0.00193    0.01900   -0.00083
O4    4    0.785957    0.530797    0.491320    11.00000    0.03144    0.07603 =
         0.03740    0.00217    0.01553    0.00029
N1    3    0.310494    1.070015   -0.225030    11.00000    0.03587    0.05049 =
         0.03484    0.00873    0.01760    0.00506
N2    3    0.506650    0.792755   -0.052952    11.00000    0.03388    0.06010 =
         0.02495    0.00629    0.01434   -0.00148
N3    3    0.571281    0.716510    0.005196    11.00000    0.03413    0.05095 =
         0.02510    0.00507    0.01148    0.00022
N4    3    0.344468    0.759156    0.162220    11.00000    0.02639    0.09396 =
         0.04991    0.01402    0.01167    0.00970
N5    3    0.650843    0.750281    0.319857    11.00000    0.02189    0.05733 =
         0.02719    0.00636    0.01002    0.00027
N6    3    0.720888    0.712271    0.382379    11.00000    0.02322    0.05404 =
         0.02887   -0.00030    0.00772    0.00220
C1    1    0.360312    0.913949   -0.121899    11.00000    0.03251    0.04272 =
         0.03185   -0.00178    0.01739   -0.00026
C2    1    0.373311    0.992283   -0.168879    11.00000    0.03111    0.04503 =
         0.03519    0.00303    0.01873    0.00144
AFIX  43
H2    2    0.429309    0.990417   -0.160672    11.00000   -1.20000
AFIX   0
C3    1    0.230960    1.070615   -0.235079    11.00000    0.03764    0.05507 =
         0.03907    0.00460    0.01595    0.00461
AFIX  43
H3    2    0.185746    1.121930   -0.274418    11.00000   -1.20000
AFIX   0
C4    1    0.211867    1.000514   -0.191152    11.00000    0.03218    0.06472 =
         0.04875    0.00196    0.02124    0.00315
AFIX  43
H4    2    0.155475    1.006236   -0.200253    11.00000   -1.20000
AFIX   0
C5    1    0.277288    0.921781   -0.133550    11.00000    0.03757    0.05855 =
         0.04671    0.00259    0.02718   -0.00101
AFIX  43
H5    2    0.266141    0.874158   -0.102633    11.00000   -1.20000
AFIX   0
C6    1    0.429633    0.824896   -0.059008    11.00000    0.03607    0.05049 =
         0.02949    0.00057    0.01712   -0.00102
C7    1    0.646184    0.696764    0.015290    11.00000    0.03710    0.05816 =
         0.02724    0.00670    0.01479   -0.00370
AFIX  43
H7    2    0.656791    0.728511   -0.017637    11.00000   -1.20000
AFIX   0
C8    1    0.716215    0.623427    0.079305    11.00000    0.03252    0.04871 =
         0.03064    0.00431    0.01494   -0.00147
C9    1    0.700355    0.567199    0.128295    11.00000    0.02939    0.03886 =
         0.03169   -0.00038    0.01352   -0.00211
C10   1    0.770500    0.508619    0.189984    11.00000    0.03508    0.04035 =
         0.03119    0.00107    0.01555   -0.00375
C11   1    0.854309    0.508536    0.203952    11.00000    0.03051    0.05158 =
         0.03681    0.00488    0.01166   -0.00200
AFIX  43
H11   2    0.900500    0.469493    0.245395    11.00000   -1.20000
AFIX   0
C12   1    0.868588    0.566890    0.155825    11.00000    0.02853    0.06172 =
         0.05130    0.00732    0.01959   -0.00138
C13   1    0.800656    0.620791    0.093732    11.00000    0.03746    0.06514 =
         0.04615    0.00925    0.02604   -0.00162
AFIX  43
H13   2    0.811515    0.655697    0.061223    11.00000   -1.20000
AFIX   0
C14   1    0.497901    0.715100    0.236625    11.00000    0.02341    0.03948 =
         0.03077    0.00496    0.01255    0.00187
C15   1    0.506227    0.672722    0.183784    11.00000    0.03084    0.05450 =
         0.03068    0.00466    0.01613   -0.00132
AFIX  43
H15   2    0.560273    0.644155    0.190874    11.00000   -1.20000
AFIX   0
C16   1    0.432201    0.673855    0.120110    11.00000    0.04600    0.07009 =
         0.02875    0.00410    0.01432   -0.00425
AFIX  43
H16   2    0.435088    0.645604    0.083123    11.00000   -1.20000
AFIX   0
C17   1    0.354463    0.717330    0.112412    11.00000    0.03286    0.08709 =
         0.03783    0.01450    0.00367   -0.00168
AFIX  43
H17   2    0.305047    0.717586    0.069135    11.00000   -1.20000
AFIX   0
C18   1    0.415871    0.755563    0.223322    11.00000    0.02927    0.06741 =
         0.04480    0.00772    0.01904    0.00837
AFIX  43
H18   2    0.410582    0.781730    0.259350    11.00000   -1.20000
AFIX   0
C19   1    0.571234    0.708493    0.307916    11.00000    0.02787    0.04431 =
         0.03042   -0.00030    0.01621    0.00239
C20   1    0.796202    0.764522    0.398380    11.00000    0.02878    0.04587 =
         0.03682   -0.00135    0.01349   -0.00104
AFIX  43
H20   2    0.803015    0.835659    0.369291    11.00000   -1.20000
AFIX   0
C21   1    0.871818    0.710861    0.463242    11.00000    0.02477    0.04644 =
         0.03731   -0.00890    0.01124    0.00138
C22   1    0.862789    0.594647    0.505256    11.00000    0.02829    0.05394 =
         0.03417   -0.00755    0.01374    0.00278
C23   1    0.937882    0.540827    0.565241    11.00000    0.03908    0.06540 =
         0.03417   -0.00135    0.01417    0.00965
C24   1    1.018888    0.601405    0.583632    11.00000    0.03059    0.06509 =
         0.03677   -0.01055    0.00471    0.00946
AFIX  43
H24   2    1.068188    0.564375    0.623761    11.00000   -1.20000
AFIX   0
C25   1    1.026242    0.717194    0.542118    11.00000    0.02085    0.05078 =
         0.05468   -0.01767    0.01020   -0.00046
C26   1    0.954341    0.772095    0.482113    11.00000    0.02847    0.04767 =
         0.05090   -0.00880    0.01522   -0.00286
AFIX  43
H26   2    0.960757    0.849563    0.454321    11.00000   -1.20000
AFIX   0
H2A   2    0.517313    0.812507   -0.083317    11.00000    0.05408
H5A   2    0.654874    0.803992    0.289538    11.00000    0.04057
H2B   2    0.584964    0.617506    0.083568    11.00000    0.06303
H4A   2    0.748850    0.568937    0.454194    11.00000    0.06763
HKLF    4  1.0  1.00  0.00  0.00  0.00 -1.00  0.00 -1.00  0.00 -1.00
REM  ACR1 in P2(1)/n
REM R1 =  0.0474 for   4715 Fo > 4sig(Fo)  and  0.1018 for all   8116 data
REM    377 parameters refined using      4 restraints
END
WGHT      0.0543      1.4341
REM Highest difference peak  1.269,  deepest hole -0.838,  1-sigma level  0.074
Q1    1   0.9619  0.4398  0.6133  11.00000  0.05    1.27
Q2    1   1.1277  0.8260  0.5318  11.00000  0.05    0.83
Q3    1   0.7902  0.4110  0.2513  11.00000  0.05    0.57
Q4    1   0.9490  0.5595  0.1366  11.00000  0.05    0.51
Q5    1   0.8965  0.3387  0.6021  11.00000  0.05    0.48
Q6    1   0.7808  0.5384  0.2659  11.00000  0.05    0.40
Q7    1   0.7083  0.4318  0.2298  11.00000  0.05    0.38
Q8    1   0.9775  0.4835  0.1891  11.00000  0.05    0.34
Q9    1   0.6805  0.6881  0.0510  11.00000  0.05    0.33
Q10   1   0.7375  0.5174  0.1555  11.00000  0.05    0.31
Q11   1   0.8372  0.5570  0.1199  11.00000  0.05    0.30
Q12   1   0.4460  0.6787  0.2233  11.00000  0.05    0.29
Q13   1   0.7080  0.5381  0.0938  11.00000  0.05    0.29
Q14   1   0.4000  0.8840 -0.0881  11.00000  0.05    0.29
Q15   1   0.5000  0.6428  0.2128  11.00000  0.05    0.29
Q16   1   0.8450  0.4751  0.1667  11.00000  0.05    0.28
Q17   1   0.8666  0.6536  0.4823  11.00000  0.05    0.28
Q18   1   0.6927  0.3552  0.2537  11.00000  0.05    0.28
Q19   1   0.8694  0.4941  0.6104  11.00000  0.05    0.28
Q20   1   0.6978  0.5665  0.2418  11.00000  0.05    0.28
;
