# Supplementary material for: (E)-N′-(3-Bromo-5-chloro-2-hy­droxy­benzyl­idene)nicotinohydrazide
Source: Acta Crystallogr Sect E Struct Rep Online. 2011 Sep 30;67(Pt 10):o2716. doi: 10.1107/S1600536811038268 (PMC3201283; doi:10.1107/S1600536811038268)
Supplement: Supplementary file 2 [file e-67-o2716-Isup2.hkl]

#
# h,k,l, Fc-squared, Fo-squared, sigma(Fo-squared) and status flag
#
data_I
_shelx_title ' ACR1 in P2(1)/n'
_shelx_refln_list_code          4
_shelx_F_calc_maximum      346.06
_exptl_crystal_F_000      1408.00
_reflns_d_resolution_high  0.7033
 
loop_
 _symmetry_equiv_pos_as_xyz
 'x, y, z'
 '-x, y+1/2, -z+1/2'
 '-x, -y, -z'
 'x, -y-1/2, z-1/2'
 
_cell_length_a    18.2217
_cell_length_b     7.4666
_cell_length_c    23.6916
_cell_angle_alpha  90.000
_cell_angle_beta  122.685
_cell_angle_gamma  90.000
 
_shelx_F_squared_multiplier     1.000
 
loop_
 _refln_index_h
 _refln_index_k
 _refln_index_l
 _refln_F_squared_calc
 _refln_F_squared_meas
 _refln_F_squared_sigma
 _refln_observed_status
   2   0   0      184.96      142.76      4.10 o
   3   0   0     2710.51     2916.29     38.34 o
   4   0   0     4164.84     4469.24     57.73 o
   5   0   0      309.24      375.34     12.16 o
   6   0   0    21108.84    19783.61    271.35 o
   7   0   0      995.51      901.76     21.87 o
   8   0   0     4164.04     4033.94     62.64 o
   9   0   0      141.46      150.49     14.86 o
  10   0   0     8328.59     8270.73    121.23 o
  11   0   0     3535.93     3798.84     63.61 o
  12   0   0      479.68      450.45     22.93 o
  13   0   0     1742.29     1717.23     42.44 o
  14   0   0     5338.77     5013.41     95.53 o
  15   0   0        8.64       71.65     33.40 o
  16   0   0     2559.92     2442.11     75.69 o
  17   0   0      152.40       88.49     39.94 o
  18   0   0     2222.81     2077.47     75.89 o
  19   0   0     1432.73     1508.24     88.94 o
  20   0   0      143.46      142.73    109.66 o
  21   0   0      174.48       67.80     68.19 o
   1   1   0       49.40       45.75      4.00 o
   2   1   0     3162.97     3121.04     30.31 o
   3   1   0     9012.49     9090.97     84.13 o
   4   1   0     3898.86     3724.87     36.37 o
   5   1   0     1392.28     1335.05     14.94 o
   6   1   0        9.12       27.07      5.66 o
   7   1   0     8177.99     8218.54     75.44 o
   8   1   0       70.95       41.47      8.40 o
   9   1   0       34.66       61.36      9.73 o
  10   1   0       56.44       50.45     10.94 o
  11   1   0     4938.90     4584.14     50.12 o
  12   1   0      894.44      942.58     20.99 o
  13   1   0      463.00      438.17     19.23 o
  14   1   0      106.53       89.51     19.91 o
  15   1   0       61.84       58.28     22.26 o
  16   1   0      144.65      166.15     40.91 o
  17   1   0      823.90      860.67     36.89 o
  18   1   0      650.53      723.66     38.39 o
  19   1   0       42.74       62.01     37.18 o
  20   1   0       44.44       33.68     44.14 o
  21   1   0       68.33       70.39     56.28 o
   0   2   0     2045.56     1998.07     35.24 o
   1   2   0    23043.89    24241.76    264.54 o
   2   2   0    38186.16    38639.47    392.77 o
   3   2   0     1262.23     1351.43     26.46 o
   4   2   0    17543.37    17519.54    170.03 o
   5   2   0     1729.49     1835.87     22.65 o
   6   2   0     4498.29     4707.15     49.69 o
   7   2   0     1934.72     2103.28     23.21 o
   8   2   0     2624.12     2539.51     27.46 o
   9   2   0      301.70      309.56     12.31 o
  10   2   0      445.47      489.97     14.41 o
  11   2   0      163.94      167.95     13.06 o
  12   2   0       15.32       22.20     13.98 o
  13   2   0     7108.17     6896.06     85.87 o
  14   2   0     3027.73     2856.19     50.51 o
  15   2   0       82.87       36.62     23.13 o
  16   2   0       47.24       62.33     28.46 o
  17   2   0      104.21      131.18     30.25 o
  18   2   0       95.76      116.55     36.20 o
  19   2   0      238.24      206.06     45.37 o
  20   2   0       38.45      -36.61     45.83 o
  21   2   0        0.01      -55.67     55.67 o
   1   3   0      926.00      897.69     16.18 o
   2   3   0       34.78       33.98      6.96 o
   3   3   0     4075.76     3879.99     44.17 o
   4   3   0     1632.48     1471.80     20.19 o
   5   3   0    14195.54    13660.38    127.78 o
   6   3   0      373.17      424.38     11.95 o
   7   3   0     3875.37     3678.10     42.11 o
   8   3   0     2459.95     2389.34     29.77 o
   9   3   0      184.60      195.29     12.27 o
  10   3   0     5380.55     5211.19     59.09 o
  11   3   0     8959.27     8825.09     98.65 o
  12   3   0      105.41       94.30     23.66 o
  13   3   0      545.27      560.24     22.72 o
  14   3   0       92.72      102.55     24.61 o
  15   3   0      540.11      480.64     30.01 o
  16   3   0      117.24       60.50     32.40 o
  17   3   0       62.82       33.11     38.98 o
  18   3   0       64.37       64.12     59.50 o
  19   3   0       59.40      135.45     45.75 o
  20   3   0       35.06      -17.12     56.99 o
   0   4   0     1170.66     1226.48     31.10 o
   1   4   0     3099.48     2972.59     39.40 o
   2   4   0     1208.55     1127.28     22.29 o
   3   4   0      687.80      712.98     16.14 o
   4   4   0      936.63      958.70     34.74 o
   5   4   0     1191.92     1268.68     21.19 o
   6   4   0     1184.32     1159.91     21.30 o
   7   4   0       44.68       25.49     10.88 o
   8   4   0     1363.28     1228.61     23.71 o
   9   4   0      623.68      623.42     19.25 o
  10   4   0       25.13       28.47     16.21 o
  11   4   0     1100.65     1159.72     26.97 o
  12   4   0      229.86      222.05     19.19 o
  13   4   0      799.85      827.22     31.34 o
  14   4   0      127.64       81.84     25.74 o
  15   4   0        1.25       12.90     30.09 o
  16   4   0       97.77      108.99     41.80 o
  17   4   0        3.32       38.87     42.22 o
  18   4   0        0.58      -27.94     42.97 o
  19   4   0       17.42       13.78     47.56 o
  20   4   0       11.19       11.37     49.93 o
   1   5   0      182.54      142.35     16.23 o
   2   5   0      534.67      642.66     18.44 o
   3   5   0     3610.49     3673.17     59.08 o
   4   5   0      719.96      767.90     24.22 o
   5   5   0      212.01      198.50     15.35 o
   6   5   0      424.10      375.60     16.79 o
   7   5   0     1985.53     1871.02     33.78 o
   8   5   0       23.46       29.98     18.18 o
   9   5   0     1638.86     1641.65     36.00 o
  10   5   0       17.00        8.37     17.97 o
  11   5   0      652.99      636.44     24.50 o
  12   5   0      123.35      134.21     21.65 o
  13   5   0      826.39      809.41     38.97 o
  14   5   0       92.46      128.41     31.06 o
  15   5   0      209.89      251.54     33.89 o
  16   5   0        1.54        0.49     52.09 o
  17   5   0       55.80       28.37     56.66 o
  18   5   0        6.12      -27.63     45.71 o
  19   5   0      127.98      148.70     51.70 o
   0   6   0     3738.43     3403.93     79.68 o
   1   6   0      259.14      201.21     18.72 o
   2   6   0     1081.24     1125.38     34.72 o
   3   6   0     1344.69     1330.49     31.36 o
   4   6   0      593.86      659.15     25.79 o
   5   6   0        0.13       25.43     22.38 o
   6   6   0       55.57       37.17     19.39 o
   7   6   0       28.57       61.53     27.91 o
   8   6   0      800.88      811.48     27.68 o
   9   6   0       18.67        5.62     22.00 o
  10   6   0      332.20      366.52     25.31 o
  11   6   0       22.95      -12.42     34.83 o
  12   6   0       51.51       46.87     26.33 o
  13   6   0       26.45       29.78     28.26 o
  14   6   0      209.32      203.36     31.72 o
  15   6   0        9.25      -34.21     34.21 o
  16   6   0        9.93       -6.63     35.58 o
  17   6   0       26.34       50.64     46.87 o
   1   7   0       22.52       45.52     22.80 o
   2   7   0        0.36      -22.01     22.01 o
   3   7   0      134.97       92.56     23.87 o
   4   7   0       54.07       51.92     23.52 o
   5   7   0        0.21       31.79     24.33 o
   6   7   0       41.21       61.89     22.98 o
   7   7   0       38.58       35.92     25.40 o
   8   7   0       13.96      -22.61     29.24 o
   9   7   0       24.33       30.92     29.96 o
  10   7   0       16.65       40.25     27.37 o
  11   7   0        0.67      -21.06     27.98 o
  12   7   0       64.65       30.18     32.51 o
  13   7   0        1.78      -11.33     37.45 o
  14   7   0       15.84        2.75     32.95 o
  15   7   0       52.17       99.93     34.68 o
  16   7   0        1.57      -19.82     37.23 o
   0   8   0      526.15      589.30     45.62 o
   1   8   0       63.46       58.24     27.39 o
   2   8   0      113.66      145.96     28.15 o
   3   8   0        0.42      -29.10     29.10 o
   4   8   0      253.40      226.34     32.55 o
   5   8   0       90.88       80.57     32.28 o
   6   8   0      129.08      125.92     32.68 o
   7   8   0      138.53      129.68     33.46 o
   8   8   0      299.25      294.56     36.90 o
   9   8   0        3.40      -27.77     34.60 o
  10   8   0       84.58      105.55     31.25 o
  11   8   0       21.77        1.48     34.52 o
  12   8   0       55.66       -2.67     41.49 o
  13   8   0        4.75       17.19     38.67 o
  14   8   0       54.60       10.82     38.87 o
   1   9   0       44.04       79.80     38.48 o
   2   9   0       16.67      -21.08     44.33 o
   3   9   0       66.84       68.00     39.50 o
   4   9   0        4.06      -16.36     39.00 o
   5   9   0       24.23       47.39     39.63 o
   6   9   0       10.59        7.36     49.95 o
   7   9   0       21.37       60.14     41.38 o
   8   9   0       11.12       76.99     48.67 o
   9   9   0       31.44       -4.05     34.90 o
  10   9   0        0.06        1.78     35.24 o
  11   9   0        7.18       -4.32     82.70 o
   0  10   0       28.61       57.10     62.11 o
   1  10   0        0.06       -3.82     43.37 o
   2  10   0       25.20       -8.32     43.43 o
   3  10   0       13.59       16.79     42.94 o
   4  10   0       32.81       64.11     44.34 o
   5  10   0        0.10       12.42     59.42 o
   6  10   0       22.40       41.54     45.57 o
   7  10   0        3.94        5.11     81.87 o
 -22   1   1       12.62      -59.49     74.51 o
 -21   1   1      106.37       13.88     54.81 o
 -20   1   1      221.15      207.19     45.78 o
 -19   1   1      145.39      139.31     34.48 o
 -18   1   1       56.41       19.13     30.29 o
 -17   1   1      594.15      552.93     32.96 o
 -16   1   1       74.86       52.47     25.79 o
 -15   1   1       83.75       73.97     23.90 o
 -14   1   1     2104.45     2143.47     38.87 o
 -13   1   1     6980.87     6855.00     75.18 o
 -12   1   1     2485.02     2369.43     33.69 o
 -11   1   1       23.53       14.20     11.74 o
 -10   1   1     1491.13     1420.23     23.05 o
  -9   1   1    13407.84    12856.05    121.31 o
  -8   1   1      320.59      332.06      9.90 o
  -7   1   1    15212.37    15539.94    138.47 o
  -6   1   1     7846.45     7783.04     74.33 o
  -5   1   1     3812.87     4108.56     38.61 o
  -4   1   1     1504.63     1503.01     16.57 o
  -3   1   1    14812.89    14769.50    135.12 o
  -2   1   1     1776.18     1977.40     18.03 o
  -1   1   1    21638.77    22461.20    208.21 o
   0   1   1     8281.92     8459.35     79.65 o
   1   1   1      891.57     1087.00     12.76 o
   2   1   1      852.97      822.37      9.63 o
   3   1   1    12230.80    12493.64    114.92 o
   4   1   1     4213.93     4485.43     41.57 o
   5   1   1     9958.88     9682.10     90.65 o
   6   1   1     2206.90     2074.49     24.79 o
   7   1   1       19.94       29.12      7.38 o
   8   1   1     8775.80     8415.66     85.75 o
   9   1   1    15898.87    15225.00    150.99 o
  10   1   1     4008.83     3844.66     43.14 o
  11   1   1      217.00      203.16     13.19 o
  12   1   1       23.60       20.89     13.24 o
  13   1   1     1989.41     1956.34     32.27 o
  14   1   1       86.53       70.37     21.16 o
  15   1   1     1236.69     1308.74     35.19 o
  16   1   1        7.10       16.30     27.97 o
  17   1   1      421.46      417.73     33.42 o
  18   1   1        5.05       -7.70     34.77 o
  19   1   1      625.48      688.98     49.05 o
  20   1   1       82.89       54.53     45.81 o
  21   1   1      357.68      348.80     53.18 o
 -21   2   1        2.21      -18.65     48.70 o
 -20   2   1      259.91      350.23     49.18 o
 -19   2   1      176.96      208.55     44.81 o
 -18   2   1      197.17      170.53     36.44 o
 -17   2   1       26.09        1.08     29.33 o
 -16   2   1       21.31       36.69     27.20 o
 -15   2   1      529.05      522.29     26.72 o
 -14   2   1     6271.72     6109.57     91.54 o
 -13   2   1        9.20      -11.31     15.32 o
 -12   2   1      615.38      598.17     18.14 o
 -11   2   1       47.62       34.11     11.41 o
 -10   2   1       36.16       41.22      9.80 o
  -9   2   1     4264.51     4438.02     47.08 o
  -8   2   1     3213.93     2679.14     29.45 o
  -7   2   1      373.27      520.13     11.86 o
  -6   2   1    12344.01    13578.08    133.34 o
  -5   2   1     1736.68     1795.32     24.33 o
  -4   2   1      213.85      261.19      8.86 o
  -3   2   1     4680.24     4592.52     46.83 o
  -2   2   1    27551.46    27116.02    276.52 o
  -1   2   1     7405.62     6937.99     77.82 o
   0   2   1    18818.92    19566.82    213.97 o
   1   2   1     3168.46     3426.53     40.14 o
   2   2   1    32403.15    33882.64    344.92 o
   3   2   1     2267.00     2083.97     23.54 o
   4   2   1    26416.79    26448.50    241.80 o
   5   2   1    10302.55    10714.83     96.46 o
   6   2   1     3122.90     3481.02     35.06 o
   7   2   1      747.04      839.39     14.92 o
   8   2   1     4966.14     5050.13     50.07 o
   9   2   1        6.22        1.88      9.90 o
  10   2   1     5655.83     5390.12     59.74 o
  11   2   1      540.56      547.87     17.44 o
  12   2   1     2036.09     1960.29     31.61 o
  13   2   1      411.88      476.97     23.25 o
  14   2   1     1592.54     1507.86     37.67 o
  15   2   1      259.69      297.68     37.37 o
  16   2   1      157.51      172.57     29.74 o
  17   2   1      394.93      380.77     44.49 o
  18   2   1       49.55       67.79     36.12 o
  19   2   1      184.05      206.09     40.05 o
  20   2   1      580.38      669.14    107.26 o
 -21   3   1        1.73      -41.63     49.61 o
 -20   3   1        7.19       21.62     47.45 o
 -19   3   1       15.33       -1.61     51.55 o
 -18   3   1      144.53      148.88     53.66 o
 -17   3   1      348.69      327.73     43.28 o
 -16   3   1       80.29      146.06     32.60 o
 -15   3   1        2.71      -24.48     24.48 o
 -14   3   1        1.57        2.07     21.83 o
 -13   3   1        6.77       -1.53     17.55 o
 -12   3   1     2395.76     2335.40     39.06 o
 -11   3   1     1651.00     1648.37     27.92 o
 -10   3   1        2.52       12.84      9.29 o
  -9   3   1     1742.63     1830.18     26.98 o
  -8   3   1      212.47      203.05     10.82 o
  -7   3   1     2065.12     2215.53     27.10 o
  -6   3   1     1116.40     1108.61     17.26 o
  -5   3   1     2132.95     1944.32     23.44 o
  -4   3   1      492.12      449.21     11.32 o
  -3   3   1      112.96      125.69      7.94 o
  -2   3   1        1.75       -1.75      7.20 o
  -1   3   1      879.41      959.24     18.35 o
   0   3   1        9.42       14.51      7.09 o
   1   3   1     2505.25     2391.89     30.97 o
   2   3   1    15164.88    15165.67    174.96 o
   3   3   1      235.09      252.45      9.51 o
   4   3   1     1979.26     2023.67     25.13 o
   5   3   1       39.18       35.63      5.35 o
   6   3   1      600.36      572.93     13.46 o
   7   3   1      678.53      607.26     13.77 o
   8   3   1      628.19      577.86     15.13 o
   9   3   1        1.54       12.25     11.33 o
  10   3   1        5.16       34.91     12.62 o
  11   3   1      593.73      612.07     19.96 o
  12   3   1       42.54       41.27     17.08 o
  13   3   1      590.96      600.15     27.94 o
  14   3   1        5.79      -23.19     23.19 o
  15   3   1      240.94      285.17     28.69 o
  16   3   1       12.70      -15.57     28.17 o
  17   3   1       34.06       67.39     36.57 o
  18   3   1       62.84       44.45     42.92 o
  19   3   1      187.95      133.96     53.30 o
  20   3   1       31.64       53.24     55.59 o
 -20   4   1      372.21      403.75     53.46 o
 -19   4   1       74.73       79.48     46.55 o
 -18   4   1      277.50      265.67     46.00 o
 -17   4   1       80.30       92.70     41.27 o
 -16   4   1      859.24      886.02     96.39 o
 -15   4   1        6.10        9.22     30.19 o
 -14   4   1      102.77      125.02     23.28 o
 -13   4   1       31.85       44.32     21.25 o
 -12   4   1     2343.30     2352.08     53.19 o
 -11   4   1     1764.19     1711.69     31.35 o
 -10   4   1     1503.59     1593.53     40.93 o
  -9   4   1      415.62      448.79     15.48 o
  -8   4   1      509.37      507.31     15.28 o
  -7   4   1      386.02      412.57     15.33 o
  -6   4   1      964.25      874.82     18.12 o
  -5   4   1       32.65       26.18     10.57 o
  -4   4   1     3343.48     3263.92     42.74 o
  -3   4   1     2761.91     2715.84     34.68 o
  -2   4   1     4602.25     4420.01     54.58 o
  -1   4   1     4881.19     5012.98     60.74 o
   0   4   1     7861.96     7977.75    112.19 o
   1   4   1      281.33      276.23     15.47 o
   2   4   1     2554.26     2476.33     32.30 o
   3   4   1     1584.05     1585.39     30.90 o
   4   4   1     7289.75     7083.67     82.73 o
   5   4   1     2648.09     2739.15     35.60 o
   6   4   1    10361.40    10267.71    109.77 o
   7   4   1      231.65      268.57     16.56 o
   8   4   1     2983.80     2899.73     39.58 o
   9   4   1     1982.23     1970.90     32.16 o
  10   4   1     1104.13     1068.31     24.91 o
  11   4   1       39.25       70.57     17.10 o
  12   4   1     2581.29     2592.16     44.02 o
  13   4   1      188.22      211.11     31.84 o
  14   4   1      186.96      215.31     29.45 o
  15   4   1      116.81      125.61     31.30 o
  16   4   1     1550.94     1598.93     51.97 o
  17   4   1      195.85      197.29     45.12 o
  18   4   1       58.34       10.14     44.99 o
  19   4   1       19.66       -2.46     47.36 o
 -19   5   1       70.97      100.13     50.58 o
 -18   5   1        9.76      -35.45     46.16 o
 -17   5   1      384.38      348.81     48.05 o
 -16   5   1      220.76      162.56     42.29 o
 -15   5   1        0.52       96.28     39.17 o
 -14   5   1       90.93       28.05     29.45 o
 -13   5   1      197.11      179.56     23.83 o
 -12   5   1       84.63       87.70     21.45 o
 -11   5   1       42.26       59.43     19.28 o
 -10   5   1      113.78      106.78     20.77 o
  -9   5   1     1286.89     1284.89     31.80 o
  -8   5   1      191.65      212.91     19.15 o
  -7   5   1      449.38      422.75     17.23 o
  -6   5   1      154.14      207.61     14.20 o
  -5   5   1      211.93      215.56     14.66 o
  -4   5   1     1739.74     1610.28     27.38 o
  -3   5   1      489.04      488.77     17.42 o
  -2   5   1        9.85       -1.57     12.98 o
  -1   5   1     1940.16     1749.63     29.56 o
   0   5   1      229.08      211.77     15.34 o
   1   5   1      168.99      187.75     15.36 o
   2   5   1       10.74      -14.76     14.76 o
   3   5   1      343.94      356.32     16.17 o
   4   5   1      446.13      491.78     17.76 o
   5   5   1      363.26      380.23     15.98 o
   6   5   1      169.63      165.99     15.99 o
   7   5   1       61.90       69.63     17.72 o
   8   5   1        1.20      -18.07     18.07 o
   9   5   1      439.39      438.13     21.73 o
  10   5   1     1307.24     1337.31     30.85 o
  11   5   1      410.05      441.24     22.65 o
  12   5   1       81.01       45.75     23.05 o
  13   5   1       88.55      132.40     29.67 o
  14   5   1       36.34       26.82     29.95 o
  15   5   1      483.83      521.67     36.14 o
  16   5   1        5.22       20.59     34.43 o
  17   5   1        4.84      -24.43     35.90 o
  18   5   1       49.59      -39.56     39.56 o
 -18   6   1        4.71      -18.85     49.12 o
 -17   6   1       66.90       47.94     46.05 o
 -16   6   1      113.79      187.60     46.13 o
 -15   6   1       56.25       36.31     38.37 o
 -14   6   1      699.35      621.32     45.44 o
 -13   6   1        9.51        1.94     25.97 o
 -12   6   1       43.15       53.46     27.39 o
 -11   6   1      192.23      206.44     27.96 o
 -10   6   1      450.77      492.92     29.46 o
  -9   6   1        1.68       -5.80     21.54 o
  -8   6   1      110.97       73.71     21.39 o
  -7   6   1      575.92      654.67     30.85 o
  -6   6   1     2239.54     2275.32     41.94 o
  -5   6   1        0.17      -10.57     19.88 o
  -4   6   1     1284.45     1262.81     31.41 o
  -3   6   1      225.67      227.68     18.90 o
  -2   6   1       27.03       37.94     22.86 o
  -1   6   1     1183.65     1164.24     29.21 o
   0   6   1      193.63      195.56     31.16 o
   1   6   1        0.85        6.42     17.07 o
   2   6   1     3384.41     3244.74     50.22 o
   3   6   1       73.83       69.00     21.76 o
   4   6   1      186.09      231.84     21.30 o
   5   6   1       30.57       46.55     20.40 o
   6   6   1      311.75      312.45     21.48 o
   7   6   1       64.60       60.10     20.51 o
   8   6   1        7.40       24.71     20.78 o
   9   6   1        0.11      -13.33     19.02 o
  10   6   1      109.83       99.67     22.47 o
  11   6   1       11.45       34.82     35.12 o
  12   6   1      542.34      557.99     34.71 o
  13   6   1      486.67      445.12     32.78 o
  14   6   1        4.52      -21.98     29.97 o
  15   6   1        9.11       14.06     34.19 o
  16   6   1       20.21        3.28     44.03 o
  17   6   1        2.37       61.86     42.48 o
 -16   7   1       26.66       21.07     47.86 o
 -15   7   1       93.95      111.45     42.78 o
 -14   7   1       10.30       33.91     38.31 o
 -13   7   1      129.38      135.61     49.32 o
 -12   7   1      212.04      207.28     33.80 o
 -11   7   1       51.79       60.11     32.76 o
 -10   7   1        1.06        2.29     30.49 o
  -9   7   1       88.63       81.62     30.81 o
  -8   7   1       83.96       92.78     26.93 o
  -7   7   1      223.36      235.20     27.69 o
  -6   7   1       87.60       61.31     25.64 o
  -5   7   1      730.26      798.71     31.56 o
  -4   7   1      432.50      474.59     27.14 o
  -3   7   1      136.77       94.40     23.92 o
  -2   7   1       94.93       85.07     23.57 o
  -1   7   1      200.43      212.28     24.52 o
   0   7   1       77.79       77.45     23.50 o
   1   7   1      733.48      810.41     31.71 o
   2   7   1        1.42      -12.76     21.95 o
   3   7   1      100.22       79.54     23.97 o
   4   7   1      158.74      130.24     24.22 o
   5   7   1      892.35      986.36     33.36 o
   6   7   1       26.86        4.05     23.87 o
   7   7   1      446.88      482.30     38.29 o
   8   7   1       12.90      -28.03     28.03 o
   9   7   1      324.19      323.35     29.57 o
  10   7   1       31.28       49.18     26.85 o
  11   7   1      186.13      269.70     32.21 o
  12   7   1        0.05       -8.65     30.54 o
  13   7   1      219.82      159.28     32.01 o
  14   7   1       23.84       44.37     31.88 o
  15   7   1       29.06       58.84     33.47 o
 -14   8   1      106.45      230.73     55.68 o
 -13   8   1        8.13      -10.00     57.06 o
 -12   8   1       16.80       45.40     42.91 o
 -11   8   1        0.14       17.64     37.27 o
 -10   8   1        1.33      -24.04     35.20 o
  -9   8   1      121.70      136.70     35.24 o
  -8   8   1       10.16        7.75     33.93 o
  -7   8   1      131.29      168.95     34.77 o
  -6   8   1      444.41      481.98     36.12 o
  -5   8   1       32.69       82.86     32.67 o
  -4   8   1        1.34        6.60     28.07 o
  -3   8   1        2.34      -29.11     32.03 o
  -2   8   1       19.91       -4.69     26.88 o
  -1   8   1        1.21       -1.92     26.37 o
   0   8   1       14.97       17.79     31.08 o
   1   8   1        0.29       14.68     29.00 o
   2   8   1      175.37      150.17     30.50 o
   3   8   1        0.06      -14.39     30.03 o
   4   8   1       39.61       50.04     30.43 o
   5   8   1      336.71      311.63     33.41 o
   6   8   1      157.04      140.76     34.06 o
   7   8   1       42.05       19.63     32.29 o
   8   8   1       12.70      -26.29     33.50 o
   9   8   1        0.02       -5.72     28.45 o
  10   8   1       12.04      -25.15     31.88 o
  11   8   1        0.89      -29.23     32.62 o
  12   8   1       77.53       60.77     34.08 o
  13   8   1       62.29       10.56     34.16 o
 -11   9   1       13.16      -34.81     44.83 o
 -10   9   1       45.32       66.73     44.36 o
  -9   9   1      113.31      157.92     43.82 o
  -8   9   1       39.03       93.64     42.75 o
  -7   9   1       55.92       53.71     41.11 o
  -6   9   1        1.98       -4.51     40.53 o
  -5   9   1       35.57       13.83     39.41 o
  -4   9   1        0.97       19.06     38.87 o
  -3   9   1       85.72      114.89     43.10 o
  -2   9   1        4.71        9.58     45.04 o
  -1   9   1       73.40       71.12     48.13 o
   0   9   1        1.52       30.66     38.01 o
   1   9   1       58.47       85.89     38.47 o
   2   9   1       14.25        2.84     37.58 o
   3   9   1        4.72      -23.04     37.84 o
   4   9   1        3.70       34.59     38.32 o
   5   9   1        5.72        5.00     39.11 o
   6   9   1       28.87       -1.05     40.25 o
   7   9   1       60.09       71.23     41.29 o
   8   9   1        3.45       13.25     34.78 o
   9   9   1       34.32        7.12     39.24 o
  10   9   1        0.01       32.15     38.64 o
  11   9   1        1.09       91.63     73.21 o
  -7  10   1        2.76       -6.30     62.35 o
  -6  10   1        1.62       53.74     46.38 o
  -5  10   1        6.96       51.65     45.00 o
  -4  10   1       26.77      -41.58     43.59 o
  -3  10   1        6.20       20.73     43.82 o
  -2  10   1       45.06       41.97     52.15 o
  -1  10   1        1.66      -40.84     42.71 o
   0  10   1       43.23       56.50     43.67 o
   1  10   1        2.70       60.41     44.01 o
   2  10   1       62.30      169.30     44.80 o
   3  10   1        4.48       54.95     59.05 o
   4  10   1       36.42       35.62     43.58 o
   5  10   1       26.38        1.23     44.00 o
   6  10   1       68.78       93.15     42.84 o
 -22   0   2       30.12      -63.38    101.94 o
 -21   0   2       42.65       -6.08     87.89 o
 -20   0   2     1387.45     1339.95     66.85 o
 -19   0   2       84.37       76.98     49.22 o
 -18   0   2      364.44      328.03     45.77 o
 -17   0   2       79.37       74.74     37.77 o
 -16   0   2     1081.48     1077.68     51.51 o
 -15   0   2      534.59      512.41     40.56 o
 -14   0   2      368.29      384.06     34.08 o
 -13   0   2      472.81      501.63     32.95 o
 -12   0   2     1410.99     1387.17     34.76 o
 -11   0   2      356.70      407.41     20.59 o
 -10   0   2    23971.35    22767.57    314.55 o
  -9   0   2     3126.25     2771.69     42.26 o
  -8   0   2    11293.64    12165.02    153.95 o
  -7   0   2     2251.80     2535.49     37.10 o
  -6   0   2     3469.78     4337.27     70.57 o
  -5   0   2    10025.37    10173.57    156.34 o
  -4   0   2   119760.84   121450.70   2093.93 o
  -3   0   2    12034.37    12006.88    181.52 o
  -2   0   2     5703.00     5035.60    201.38 o
   1   0   2    27343.10    28240.55    273.55 o
   2   0   2    67320.20    67815.30    724.22 o
   3   0   2     1104.16     1021.51     16.41 o
   4   0   2      559.64      624.75     13.43 o
   5   0   2     6674.55     6376.40     83.53 o
   6   0   2    23081.07    23816.39    298.82 o
   7   0   2      977.09     1247.90     27.35 o
   8   0   2     4988.12     4148.45     59.22 o
   9   0   2     3374.64     3021.34     47.24 o
  10   0   2      967.67      856.05     46.61 o
  11   0   2       26.13       17.96     18.19 o
  12   0   2    15982.80    15813.50    225.16 o
  13   0   2      761.30     1034.86     33.44 o
  14   0   2     7742.42     7148.47    128.73 o
  15   0   2     1517.97     1650.34     52.64 o
  16   0   2       10.03       39.93     40.35 o
  17   0   2      216.62      174.83     56.65 o
  18   0   2      172.67      248.68     58.65 o
  19   0   2       54.33       51.80     59.56 o
  20   0   2      157.57       73.06     65.37 o
 -22   1   2       68.31       17.41     56.18 o
 -21   1   2       54.42       42.93     46.99 o
 -20   1   2        2.98        1.20     38.92 o
 -19   1   2      833.72      884.77     43.68 o
 -18   1   2      657.28      571.04     34.82 o
 -17   1   2       28.81       21.49     30.62 o
 -16   1   2      188.11      176.06     26.52 o
 -15   1   2      590.52      596.63     37.12 o
 -14   1   2     1880.84     1793.52     35.43 o
 -13   1   2       55.76       30.93     13.55 o
 -12   1   2     1744.83     1665.99     28.83 o
 -11   1   2     4718.20     4415.33     52.70 o
 -10   1   2     1028.87      938.94     22.37 o
  -9   1   2     2996.67     2906.70     34.38 o
  -8   1   2     5137.60     4867.99     51.55 o
  -7   1   2      836.98      765.67     13.09 o
  -6   1   2    18160.25    17848.97    164.16 o
  -5   1   2     5512.52     5103.78     47.95 o
  -4   1   2      511.09      587.00      8.63 o
  -3   1   2     3537.23     3862.25     35.20 o
  -2   1   2      866.73      959.80     10.91 o
  -1   1   2     2151.34     2203.53     25.18 o
   0   1   2      190.81      193.80      4.37 o
   1   1   2     2668.42     2529.16     35.12 o
   2   1   2      391.96      399.52      6.35 o
   3   1   2     7416.84     7652.70     68.45 o
   4   1   2      413.37      454.66      8.77 o
   5   1   2       45.20       25.97      5.35 o
   6   1   2     5802.16     5511.59     56.99 o
   7   1   2     8089.78     7690.99     78.26 o
   8   1   2     9638.31     9219.80     98.33 o
   9   1   2      433.79      524.25     19.48 o
  10   1   2     1084.70     1102.86     22.72 o
  11   1   2       31.88       12.14     12.46 o
  12   1   2      341.75      313.42     19.81 o
  13   1   2      665.81      711.29     22.07 o
  14   1   2      102.33      105.70     20.33 o
  15   1   2       43.00       35.79     23.78 o
  16   1   2      100.12       47.92     28.39 o
  17   1   2       30.93       -8.01     49.73 o
  18   1   2       20.26      -12.67     38.78 o
  19   1   2        4.03      -46.60     46.60 o
  20   1   2        9.35       -3.81     45.25 o
 -22   2   2      114.83      102.68     58.43 o
 -21   2   2       21.30       65.82     47.73 o
 -20   2   2      156.31      180.87     46.46 o
 -19   2   2       22.72       20.81     37.17 o
 -18   2   2      483.00      521.99     38.79 o
 -17   2   2       93.32       70.27     28.53 o
 -16   2   2     1087.55     1030.46     35.74 o
 -15   2   2      170.15      182.04     26.71 o
 -14   2   2     1743.32     1628.39     41.13 o
 -13   2   2     2095.17     1966.35     36.26 o
 -12   2   2      360.98      360.93     16.39 o
 -11   2   2       84.69      105.45     11.74 o
 -10   2   2      772.39      814.63     16.38 o
  -9   2   2     4250.65     4552.08     50.11 o
  -8   2   2     6943.06     7029.87     66.03 o
  -7   2   2     4427.95     4771.12     47.92 o
  -6   2   2     2530.08     2394.94     26.34 o
  -5   2   2      683.41      541.43     10.61 o
  -4   2   2     4543.34     4891.12     47.34 o
  -3   2   2     3558.51     3848.53     42.18 o
  -2   2   2     8739.40     8753.87     97.49 o
  -1   2   2    69354.45    73021.34    745.65 o
   0   2   2    44879.28    47556.32    486.49 o
   1   2   2    17769.17    18708.63    181.72 o
   2   2   2     1678.65     1746.88     20.41 o
   3   2   2     4085.86     4360.94     42.70 o
   4   2   2      441.65      334.20      7.71 o
   5   2   2     1463.11     1385.20     18.03 o
   6   2   2     4060.26     4287.70     44.04 o
   7   2   2      995.48      955.43     16.95 o
   8   2   2     2962.06     2830.11     34.47 o
   9   2   2      817.96      780.15     17.65 o
  10   2   2     5451.54     5228.77     58.43 o
  11   2   2     2079.08     1952.70     30.85 o
  12   2   2      135.67      122.61     16.38 o
  13   2   2     1459.52     1469.48     32.98 o
  14   2   2      169.11      163.49     22.82 o
  15   2   2      338.09      334.55     36.16 o
  16   2   2      313.49      358.81     30.85 o
  17   2   2      147.67      219.21     45.74 o
  18   2   2     1089.69     1119.20     82.26 o
  19   2   2      113.59       78.52     45.26 o
  20   2   2       12.58       19.83     46.40 o
 -21   3   2      149.81      145.42     62.29 o
 -20   3   2       10.37      -20.40     45.26 o
 -19   3   2      273.00      240.57     45.99 o
 -18   3   2        4.19       11.99     34.27 o
 -17   3   2       37.89       73.32     33.50 o
 -16   3   2        1.68       -7.41     30.12 o
 -15   3   2     2371.15     2389.32     57.71 o
 -14   3   2     1118.85     1163.40     31.72 o
 -13   3   2       35.68       38.69     17.58 o
 -12   3   2      833.61      871.28     23.67 o
 -11   3   2     3300.11     3169.94     37.18 o
 -10   3   2      519.82      538.01     16.63 o
  -9   3   2     3495.34     3561.41     40.03 o
  -8   3   2      138.67      149.97     10.82 o
  -7   3   2     2095.06     1946.30     24.74 o
  -6   3   2      375.20      384.22     11.95 o
  -5   3   2     9665.35     9116.28     91.45 o
  -4   3   2     1781.78     1695.34     23.35 o
  -3   3   2     4550.37     4620.89     51.23 o
  -2   3   2       10.28        4.23      6.97 o
  -1   3   2     3782.37     3776.51     45.45 o
   0   3   2     1415.36     1459.04     21.59 o
   1   3   2     9278.85     8792.84     99.25 o
   2   3   2     1784.83     1917.75     39.07 o
   3   3   2     7425.65     6841.40     73.88 o
   4   3   2     6276.05     6130.65     60.10 o
   5   3   2       63.15       53.36      8.87 o
   6   3   2     1938.81     1870.77     25.45 o
   7   3   2    14998.71    14925.81    148.08 o
   8   3   2      574.01      628.11     16.01 o
   9   3   2     1663.67     1621.23     25.22 o
  10   3   2     1304.64     1292.16     26.35 o
  11   3   2     1473.19     1430.65     29.23 o
  12   3   2      141.41      180.02     18.77 o
  13   3   2      356.16      395.60     23.94 o
  14   3   2       71.92       76.13     27.93 o
  15   3   2       47.79       54.84     29.99 o
  16   3   2      158.90      116.71     29.41 o
  17   3   2      820.40      875.99     55.75 o
  18   3   2       35.20      -30.50     39.22 o
  19   3   2      180.80      141.37     53.67 o
  20   3   2       29.47      -18.87     76.38 o
 -20   4   2       59.66       41.91     48.51 o
 -19   4   2       18.17      -44.48     44.48 o
 -18   4   2       97.04       86.03     44.19 o
 -17   4   2       93.06       72.33     40.72 o
 -16   4   2      241.85      202.48     34.65 o
 -15   4   2      307.33      342.32     30.03 o
 -14   4   2     1204.81     1079.50     32.54 o
 -13   4   2      351.37      333.40     29.59 o
 -12   4   2       27.53        6.68     16.99 o
 -11   4   2      429.85      399.03     20.00 o
 -10   4   2      556.31      605.24     19.32 o
  -9   4   2       32.60       70.39     13.80 o
  -8   4   2      155.92      207.02     13.15 o
  -7   4   2      202.11      208.40     12.31 o
  -6   4   2        9.09       36.94     10.30 o
  -5   4   2      134.83      143.35     12.41 o
  -4   4   2     6241.53     6165.24     68.48 o
  -3   4   2     1321.49     1221.50     20.95 o
  -2   4   2     1929.63     1746.02     37.26 o
  -1   4   2     7130.29     7066.60     87.95 o
   0   4   2       18.96       50.10     10.23 o
   1   4   2     2020.09     1913.82     36.49 o
   2   4   2       95.51       84.20     10.89 o
   3   4   2     1192.58     1126.55     22.13 o
   4   4   2     1913.32     1851.96     29.03 o
   5   4   2       52.39       58.82     11.46 o
   6   4   2      194.24      222.59     13.50 o
   7   4   2        0.12       18.67     11.54 o
   8   4   2       93.48       86.22     13.23 o
   9   4   2      176.50      239.06     15.95 o
  10   4   2      281.54      328.18     18.27 o
  11   4   2        3.56        4.20     16.79 o
  12   4   2      138.69      164.13     21.80 o
  13   4   2      100.02       97.54     27.53 o
  14   4   2      100.97      107.05     30.24 o
  15   4   2      203.84      279.89     33.50 o
  16   4   2        0.87       31.63     32.83 o
  17   4   2       76.53       77.04     47.27 o
  18   4   2      171.57      160.61     38.14 o
  19   4   2        0.53      -10.42     41.63 o
 -20   5   2       11.76       18.15     76.98 o
 -19   5   2      192.86      146.94     50.35 o
 -18   5   2      221.15      202.01     47.09 o
 -17   5   2      124.46       95.71     60.94 o
 -16   5   2       21.90       -7.60     60.56 o
 -15   5   2      368.44      344.48     36.55 o
 -14   5   2      101.28      117.79     29.50 o
 -13   5   2     1101.72     1148.85     32.70 o
 -12   5   2       11.13       -0.01     21.27 o
 -11   5   2     2043.84     1998.07     41.30 o
 -10   5   2      349.00      319.99     21.54 o
  -9   5   2      375.21      422.50     21.40 o
  -8   5   2      128.35      149.12     16.35 o
  -7   5   2     1485.74     1568.76     27.29 o
  -6   5   2      103.82      194.65     16.24 o
  -5   5   2     2323.56     2140.09     35.21 o
  -4   5   2      819.68      877.29     19.66 o
  -3   5   2      164.68      171.08     14.30 o
  -2   5   2      602.62      729.21     21.55 o
  -1   5   2     5362.13     5221.16     93.08 o
   0   5   2     1729.79     1688.40     31.41 o
   1   5   2      188.34      171.71     15.07 o
   2   5   2      520.72      547.83     22.11 o
   3   5   2     1736.49     1649.11     29.34 o
   4   5   2        0.12       -2.56     13.53 o
   5   5   2     3871.02     3779.34     51.12 o
   6   5   2      429.01      460.01     18.91 o
   7   5   2     1369.09     1321.03     31.15 o
   8   5   2        2.94       -4.42     15.88 o
   9   5   2      292.96      335.06     19.69 o
  10   5   2       43.63       72.91     21.06 o
  11   5   2      456.63      525.79     25.77 o
  12   5   2       22.01       15.60     25.32 o
  13   5   2        6.98       13.15     28.39 o
  14   5   2       37.33       37.21     29.99 o
  15   5   2      251.61      332.22     36.01 o
  16   5   2      116.79       74.69     34.10 o
  17   5   2       91.92       78.05     35.85 o
  18   5   2        0.27      -31.78     36.05 o
 -18   6   2       55.69       76.34     50.02 o
 -17   6   2       87.84      111.91     47.11 o
 -16   6   2       44.45       35.69     44.01 o
 -15   6   2      120.16      111.81     40.13 o
 -14   6   2       60.96       36.61     31.95 o
 -13   6   2       30.66       75.12     32.67 o
 -12   6   2      813.10      827.79     35.41 o
 -11   6   2       74.87      116.36     26.17 o
 -10   6   2      292.69      291.34     29.58 o
  -9   6   2       58.67      123.41     24.47 o
  -8   6   2      937.92     1044.20     29.29 o
  -7   6   2        4.08       16.77     19.24 o
  -6   6   2     1274.84     1315.91     32.03 o
  -5   6   2       23.56       -9.67     27.40 o
  -4   6   2     1468.49     1344.12     31.88 o
  -3   6   2      551.09      466.78     21.44 o
  -2   6   2     1354.49     1438.44     47.64 o
  -1   6   2       70.04       70.27     23.58 o
   0   6   2      923.61      968.64     28.31 o
   1   6   2       15.96       20.08     21.53 o
   2   6   2      405.87      406.16     22.22 o
   3   6   2       39.99       41.88     19.32 o
   4   6   2      349.38      414.83     23.89 o
   5   6   2       68.09       85.87     25.31 o
   6   6   2      238.07      294.03     21.55 o
   7   6   2       42.58       10.07     20.59 o
   8   6   2        5.72       -1.80     19.64 o
   9   6   2       90.25      107.97     21.55 o
  10   6   2      151.40      165.82     23.48 o
  11   6   2       27.38       18.16     26.74 o
  12   6   2      271.04      311.27     29.22 o
  13   6   2        0.24      -27.59     27.59 o
  14   6   2      357.72      400.40     35.27 o
  15   6   2        6.46      -13.38     31.89 o
  16   6   2       68.81       76.26     58.83 o
  17   6   2       18.71       36.98     78.62 o
 -17   7   2       17.15       92.81    105.10 o
 -16   7   2       29.75       86.23     49.41 o
 -15   7   2        1.29      -41.22     41.22 o
 -14   7   2       27.37       13.63     34.89 o
 -13   7   2       60.00       84.57     35.96 o
 -12   7   2        8.61        0.07     33.96 o
 -11   7   2       24.40       -1.37     31.72 o
 -10   7   2       80.53       58.70     29.67 o
  -9   7   2       19.51       43.06     27.65 o
  -8   7   2       23.45       20.56     26.23 o
  -7   7   2      287.62      267.88     27.53 o
  -6   7   2       44.19       23.65     24.80 o
  -5   7   2       15.98       17.09     23.15 o
  -4   7   2       18.19       20.46     23.30 o
  -3   7   2      147.28      167.20     24.17 o
  -2   7   2        8.26       16.70     22.81 o
  -1   7   2       82.47       48.64     22.89 o
   0   7   2       77.44       36.47     22.93 o
   1   7   2        6.57        9.56     22.29 o
   2   7   2        2.07        3.56     22.83 o
   3   7   2      104.21       80.87     23.71 o
   4   7   2      110.90      139.35     25.15 o
   5   7   2      104.23      133.59     24.35 o
   6   7   2      171.15      167.88     25.71 o
   7   7   2       93.87       70.69     25.54 o
   8   7   2       36.15       -7.03     24.17 o
   9   7   2      143.49      122.81     26.18 o
  10   7   2        3.13      -20.52     28.24 o
  11   7   2        0.58       -3.27     29.42 o
  12   7   2        4.61        5.91     30.01 o
  13   7   2       26.81       12.20     30.56 o
  14   7   2        0.10      -10.52     37.54 o
  15   7   2        8.05        1.04     49.93 o
 -15   8   2        2.24       34.93     74.65 o
 -14   8   2      129.70      115.06     55.33 o
 -13   8   2       17.41       44.45     44.85 o
 -12   8   2      128.43      118.83     44.20 o
 -11   8   2        9.37        9.27     41.38 o
 -10   8   2       22.67       23.27     46.84 o
  -9   8   2        2.42       48.56     38.86 o
  -8   8   2      114.57      134.17     35.04 o
  -7   8   2       48.57       79.45     32.06 o
  -6   8   2      155.09      175.78     30.14 o
  -5   8   2       79.04       62.18     28.82 o
  -4   8   2      960.55      944.17     36.68 o
  -3   8   2        8.08       25.05     29.18 o
  -2   8   2      591.68      638.74     35.56 o
  -1   8   2        0.49      -17.55     28.56 o
   0   8   2      158.57      144.91     30.63 o
   1   8   2       15.88       -5.33     28.18 o
   2   8   2       74.49       55.60     30.19 o
   3   8   2        9.06      -19.06     29.77 o
   4   8   2      441.23      474.19     34.12 o
   5   8   2        9.98       64.71     34.70 o
   6   8   2      218.98      252.92     33.78 o
   7   8   2       28.44      -22.48     26.55 o
   8   8   2       28.34       42.28     27.04 o
   9   8   2       17.44       52.20     29.81 o
  10   8   2       52.64       55.02     30.64 o
  11   8   2       11.90       -5.08     31.13 o
  12   8   2       36.66       89.81     38.26 o
  13   8   2        0.08        6.72     51.54 o
 -12   9   2       10.12       11.65     47.65 o
 -11   9   2       72.07       75.27     47.36 o
 -10   9   2        1.96       10.81     45.12 o
  -9   9   2       97.26      116.08     43.58 o
  -8   9   2        0.69       50.11     42.36 o
  -7   9   2       40.00       15.49     42.24 o
  -6   9   2        7.31       53.22     41.04 o
  -5   9   2        1.92      -10.96     38.25 o
  -4   9   2        6.51      -38.99     38.99 o
  -3   9   2       29.19      -37.95     37.95 o
  -2   9   2        4.64      -14.99     36.54 o
  -1   9   2       49.02       95.21     38.26 o
   0   9   2        7.75       15.03     36.94 o
   1   9   2        2.77      -37.01     37.01 o
   2   9   2        4.39       44.21     33.34 o
   3   9   2       42.39      109.55     34.68 o
   4   9   2        3.42      -12.93     35.07 o
   5   9   2        0.85        8.58     34.11 o
   6   9   2       11.91      -33.06     34.59 o
   7   9   2       15.62      -21.21     28.22 o
   8   9   2       15.39       51.39     31.54 o
   9   9   2       17.10       45.84     40.92 o
  10   9   2       22.37       81.85     72.87 o
  -8  10   2       82.45      -29.56    108.50 o
  -7  10   2       16.23       11.21     47.95 o
  -6  10   2       50.37       82.35     47.08 o
  -5  10   2        2.16      -13.08     55.39 o
  -4  10   2        3.29      -20.68     49.48 o
  -3  10   2        7.51      -32.53     43.61 o
  -2  10   2        0.93      -36.55     42.19 o
  -1  10   2        0.95      -34.12     41.03 o
   0  10   2       37.55      -15.71     41.12 o
   1  10   2        5.33       19.17     42.04 o
   2  10   2       33.11       52.61     42.40 o
   3  10   2        2.34       29.42     42.81 o
   4  10   2        5.62       36.86     40.90 o
   5  10   2       11.59      -31.22     39.92 o
   6  10   2       12.54       64.78    105.16 o
 -22   1   3        3.37      -33.45     56.45 o
 -21   1   3      174.53       99.77     40.48 o
 -20   1   3       36.94       29.11     37.46 o
 -19   1   3        6.77      -22.14     41.93 o
 -18   1   3      426.29      409.36     32.45 o
 -17   1   3     2789.03     2773.21     57.22 o
 -16   1   3      561.25      592.54     32.40 o
 -15   1   3      158.31      123.70     23.14 o
 -14   1   3       10.31        6.64     15.55 o
 -13   1   3     1752.02     1621.89     48.03 o
 -12   1   3      226.71      248.56     14.07 o
 -11   1   3     5124.66     5033.07     58.60 o
 -10   1   3     2143.05     1974.97     28.26 o
  -9   1   3     1475.81     1522.28     21.61 o
  -8   1   3     5067.04     5095.44     52.69 o
  -7   1   3    23648.66    23362.34    212.85 o
  -6   1   3     6648.53     6088.54     60.94 o
  -5   1   3     6747.28     6927.79     65.12 o
  -4   1   3      264.86      274.44      7.85 o
  -3   1   3     5914.82     6155.15     59.85 o
  -2   1   3     3947.14     4226.67     46.81 o
  -1   1   3     2231.31     2337.23     26.80 o
   0   1   3      575.74      645.35      8.00 o
   1   1   3    17820.72    18738.46    171.27 o
   2   1   3     8913.10     9322.13     79.98 o
   3   1   3      710.99      692.17      9.17 o
   4   1   3     4755.21     4726.92     42.62 o
   5   1   3    26058.86    25886.71    229.14 o
   6   1   3     5639.46     5927.89     56.08 o
   7   1   3     1169.22     1063.73     18.62 o
   8   1   3      766.26      767.71     20.08 o
   9   1   3     5197.57     5134.38     56.52 o
  10   1   3        2.27       13.86      9.48 o
  11   1   3    16324.29    15747.35    158.08 o
  12   1   3     1098.84     1169.56     26.14 o
  13   1   3      251.36      263.44     19.07 o
  14   1   3      343.27      373.48     23.06 o
  15   1   3      931.57     1082.18     34.02 o
  16   1   3      144.42      136.21     29.10 o
  17   1   3      246.83      296.48     39.73 o
  18   1   3        2.56       53.64     40.64 o
  19   1   3      491.80      475.48     48.10 o
  20   1   3        5.99      -35.45     45.42 o
 -22   2   3        4.65      -47.68     47.68 o
 -21   2   3       55.58       51.73     54.93 o
 -20   2   3        1.06        6.02     37.36 o
 -19   2   3      119.38       87.15     35.38 o
 -18   2   3     1392.73     1445.17     54.48 o
 -17   2   3      123.85      192.13     41.75 o
 -16   2   3      285.72      268.03     27.17 o
 -15   2   3        1.30        5.01     26.01 o
 -14   2   3      117.89      127.09     21.27 o
 -13   2   3      295.81      315.54     17.90 o
 -12   2   3     2983.31     2868.08     44.57 o
 -11   2   3      283.55      352.52     14.00 o
 -10   2   3      477.64      462.19     14.77 o
  -9   2   3     2709.43     2809.43     31.01 o
  -8   2   3      166.47      155.43     10.09 o
  -7   2   3      255.41      175.52      7.59 o
  -6   2   3    34602.66    33924.51    294.90 o
  -5   2   3     4512.32     4226.16     41.70 o
  -4   2   3     7508.56     7560.86     75.04 o
  -3   2   3      971.62      859.85     12.81 o
  -2   2   3    64495.62    67129.51    685.74 o
  -1   2   3     8181.23     8054.25     84.49 o
   0   2   3    83336.62    87709.73    948.80 o
   1   2   3     4520.52     4568.98     48.97 o
   2   2   3       63.92       89.84      7.23 o
   3   2   3     1201.15     1353.82     17.10 o
   4   2   3     9820.45     9966.01     98.53 o
   5   2   3     1749.51     2024.80     27.36 o
   6   2   3     6435.95     6243.18     64.62 o
   7   2   3      881.67      805.20     17.35 o
   8   2   3      155.34      181.28     11.37 o
   9   2   3      245.24      301.33     15.14 o
  10   2   3     3696.24     3523.56     43.35 o
  11   2   3      459.50      446.43     17.38 o
  12   2   3       13.46       30.58     16.46 o
  13   2   3      106.79      103.68     19.42 o
  14   2   3       37.86       70.89     23.01 o
  15   2   3      324.70      405.00     30.02 o
  16   2   3     2528.67     2555.06     56.93 o
  17   2   3      666.41      768.68     37.56 o
  18   2   3        3.90      -14.50     41.84 o
  19   2   3       25.98      -10.27     49.72 o
  20   2   3        2.38       -6.46     76.77 o
 -22   3   3       66.55      130.04    111.42 o
 -21   3   3       49.13      -48.13     48.13 o
 -20   3   3        8.29       15.35     45.73 o
 -19   3   3       16.31       38.78     36.53 o
 -18   3   3       26.11       -2.88     34.16 o
 -17   3   3      252.91      179.78     33.53 o
 -16   3   3        9.05       40.54     29.86 o
 -15   3   3      182.85      184.56     28.16 o
 -14   3   3      126.99      106.23     22.12 o
 -13   3   3      289.61      321.60     19.95 o
 -12   3   3      364.72      353.37     17.15 o
 -11   3   3        0.41        8.71     11.57 o
 -10   3   3      247.00      254.56     12.27 o
  -9   3   3      857.07      819.28     16.61 o
  -8   3   3     2910.63     2893.57     35.14 o
  -7   3   3       41.43       48.54      9.14 o
  -6   3   3     1299.46     1295.69     24.69 o
  -5   3   3      603.19      626.26     13.29 o
  -4   3   3      103.94      128.39      8.34 o
  -3   3   3    12472.04    12662.56    131.84 o
  -2   3   3      174.96      182.23     13.07 o
  -1   3   3     2396.52     2437.86     31.29 o
   0   3   3     2283.42     2407.24     31.07 o
   1   3   3     2493.10     2673.54     31.94 o
   2   3   3      408.29      435.00     17.39 o
   3   3   3     5623.31     5633.92     65.66 o
   4   3   3      564.17      543.38     12.18 o
   5   3   3       44.79       69.50      9.31 o
   6   3   3     1133.11     1136.54     19.56 o
   7   3   3       51.81       47.89     10.58 o
   8   3   3      159.06      177.67     12.12 o
   9   3   3     1778.02     1745.93     28.90 o
  10   3   3      787.83      822.90     20.04 o
  11   3   3       11.21      -10.11     15.45 o
  12   3   3       22.58       19.04     19.67 o
  13   3   3     1107.50     1095.29     33.80 o
  14   3   3      235.76      228.61     28.84 o
  15   3   3        2.07       38.37     27.54 o
  16   3   3       31.79       14.96     29.41 o
  17   3   3        5.87        6.33     30.89 o
  18   3   3        4.93      -36.70     36.70 o
  19   3   3       85.90       68.58     38.11 o
 -21   4   3        0.51      -30.13     49.12 o
 -20   4   3      494.77      497.34     52.11 o
 -19   4   3       30.02       38.56     45.34 o
 -18   4   3       86.46       93.82     40.51 o
 -17   4   3      144.98      173.18     35.44 o
 -16   4   3      246.02      246.00     34.81 o
 -15   4   3     1031.10     1087.26     41.67 o
 -14   4   3     3233.46     3260.73     60.78 o
 -13   4   3      825.42      762.41     25.88 o
 -12   4   3       69.15       84.04     18.97 o
 -11   4   3      106.87      112.40     21.35 o
 -10   4   3     2090.10     2124.92     32.00 o
  -9   4   3      798.37      873.16     19.66 o
  -8   4   3      118.80      138.34     12.34 o
  -7   4   3     1912.86     1898.83     27.49 o
  -6   4   3     5277.92     5040.43     54.89 o
  -5   4   3     1436.13     1355.25     26.20 o
  -4   4   3     9005.72     8918.88     96.01 o
  -3   4   3      150.92      122.49     15.73 o
  -2   4   3     4374.00     3977.31     53.24 o
  -1   4   3     7403.88     7379.22     91.58 o
   0   4   3     2354.50     2320.32     62.82 o
   1   4   3     2034.97     1940.63     28.95 o
   2   4   3    15795.61    16019.19    177.07 o
   3   4   3     3583.20     3711.25     47.30 o
   4   4   3     6775.87     6966.50     76.50 o
   5   4   3     3043.20     3008.02     38.43 o
   6   4   3      534.57      504.30     17.28 o
   7   4   3      421.39      404.22     14.80 o
   8   4   3     4048.35     3936.39     46.93 o
   9   4   3        0.52        5.42     14.98 o
  10   4   3       52.07       61.39     16.68 o
  11   4   3       30.50       30.17     18.32 o
  12   4   3     2690.93     2690.84     57.92 o
  13   4   3       43.92       64.38     24.80 o
  14   4   3      455.11      434.59     41.53 o
  15   4   3       39.81       80.92     30.92 o
  16   4   3      103.46      126.36     33.17 o
  17   4   3        3.07       19.94     34.37 o
  18   4   3      190.99      194.95     39.48 o
 -20   5   3       51.79       -4.74     50.08 o
 -19   5   3       17.05       23.80     48.25 o
 -18   5   3       19.59      -44.62     44.62 o
 -17   5   3        3.50       39.65     42.55 o
 -16   5   3        8.93      -26.27     34.14 o
 -15   5   3        0.33      -29.07     29.07 o
 -14   5   3       54.92       46.97     25.85 o
 -13   5   3      943.44     1004.09     35.36 o
 -12   5   3      478.20      516.03     28.73 o
 -11   5   3      708.86      718.97     33.71 o
 -10   5   3      464.24      533.48     25.10 o
  -9   5   3       15.95       22.43     23.62 o
  -8   5   3      244.94      236.96     15.57 o
  -7   5   3     1767.88     1678.15     30.50 o
  -6   5   3       48.35       49.47     13.30 o
  -5   5   3      335.55      342.65     17.44 o
  -4   5   3     1812.17     1710.68     29.75 o
  -3   5   3     1603.78     1569.98     34.57 o
  -2   5   3       14.62       19.44     13.20 o
  -1   5   3       30.17       40.63     13.71 o
   0   5   3        5.34       22.38     13.85 o
   1   5   3       24.61        9.33     12.84 o
   2   5   3        3.76        1.11     12.74 o
   3   5   3       91.57      136.15     14.97 o
   4   5   3       25.34       11.37     13.78 o
   5   5   3     2791.65     2757.96     41.05 o
   6   5   3      677.55      632.17     20.96 o
   7   5   3      227.07      242.94     17.33 o
   8   5   3       12.16       -7.18     15.99 o
   9   5   3      398.56      426.57     20.88 o
  10   5   3      754.03      825.11     28.57 o
  11   5   3      120.97      125.29     22.33 o
  12   5   3      208.72      196.91     24.54 o
  13   5   3       97.49       69.58     28.30 o
  14   5   3        1.02       12.19     29.66 o
  15   5   3       13.82       30.11     31.14 o
  16   5   3        0.58       27.91     32.26 o
  17   5   3       25.68       29.92     32.84 o
 -19   6   3       11.45      -26.15    114.47 o
 -18   6   3      187.01      154.32     49.59 o
 -17   6   3       15.11      -33.55     47.29 o
 -16   6   3       56.89       54.85     42.07 o
 -15   6   3       76.77      148.25     33.19 o
 -14   6   3      113.90       93.00     29.41 o
 -13   6   3       12.38       65.10     30.01 o
 -12   6   3       91.54       77.09     27.61 o
 -11   6   3      628.30      663.84     31.28 o
 -10   6   3      542.44      608.28     29.50 o
  -9   6   3        3.69       30.74     24.26 o
  -8   6   3     2397.98     2361.85     43.65 o
  -7   6   3     1338.20     1297.86     32.38 o
  -6   6   3       18.70       18.53     18.66 o
  -5   6   3      103.72      101.19     18.66 o
  -4   6   3      114.97      104.05     18.06 o
  -3   6   3      315.96      294.84     19.90 o
  -2   6   3     2258.87     2067.08     41.58 o
  -1   6   3      171.15       82.90     18.26 o
   0   6   3      823.79      839.60     26.78 o
   1   6   3       38.65        9.58     18.54 o
   2   6   3      477.80      492.22     23.72 o
   3   6   3      650.38      641.79     31.28 o
   4   6   3        6.08       15.45     20.11 o
   5   6   3      375.12      377.25     24.04 o
   6   6   3      188.15      175.96     18.21 o
   7   6   3      249.15      270.24     20.62 o
   8   6   3     1209.40     1198.26     31.35 o
   9   6   3      749.28      731.97     28.23 o
  10   6   3      141.61      177.17     24.38 o
  11   6   3       24.38       22.27     26.33 o
  12   6   3       60.21       62.46     27.26 o
  13   6   3       11.13       24.58     28.07 o
  14   6   3       97.10       78.71     35.65 o
  15   6   3        9.47        8.07     28.99 o
  16   6   3      169.97      147.77     61.88 o
 -17   7   3      187.32      126.94     69.54 o
 -16   7   3        0.02       50.58     47.05 o
 -15   7   3      133.54      157.65     41.10 o
 -14   7   3       51.11       12.75     34.26 o
 -13   7   3        3.39      -13.06     34.54 o
 -12   7   3      198.17      292.49     36.78 o
 -11   7   3      222.02      262.73     31.85 o
 -10   7   3       12.73       13.76     28.56 o
  -9   7   3      663.12      719.14     33.34 o
  -8   7   3       20.47       -6.55     25.48 o
  -7   7   3      382.01      341.69     28.23 o
  -6   7   3      123.35      154.52     31.00 o
  -5   7   3      151.44      174.34     25.10 o
  -4   7   3       43.12       75.18     24.91 o
  -3   7   3      586.12      641.00     28.28 o
  -2   7   3       76.95       78.94     23.31 o
  -1   7   3      222.52      197.88     28.29 o
   0   7   3        0.52       -4.94     22.48 o
   1   7   3      971.30     1000.55     33.41 o
   2   7   3      306.52      295.64     24.59 o
   3   7   3      289.97      325.78     28.44 o
   4   7   3      192.46      183.33     26.71 o
   5   7   3      173.68      174.46     25.35 o
   6   7   3       72.37       60.87     21.34 o
   7   7   3      546.64      590.57     26.40 o
   8   7   3       13.58       31.08     24.82 o
   9   7   3      236.92      278.89     28.73 o
  10   7   3      217.09      212.99     31.87 o
  11   7   3      165.76      159.93     31.88 o
  12   7   3        0.10       44.21     32.18 o
  13   7   3       30.67       33.65     47.80 o
  14   7   3      138.06      125.46     53.80 o
  15   7   3       59.01      122.62    101.45 o
 -15   8   3       34.82       75.69     44.30 o
 -14   8   3       10.11       -2.24     54.50 o
 -13   8   3       22.47       31.46     43.88 o
 -12   8   3       19.63      102.55     42.58 o
 -11   8   3       33.42       46.60     40.45 o
 -10   8   3       42.87       42.19     53.67 o
  -9   8   3       29.30        2.23     38.02 o
  -8   8   3       86.61      115.29     37.45 o
  -7   8   3       12.16       26.51     41.52 o
  -6   8   3       21.11       43.74     31.32 o
  -5   8   3        0.16      -31.10     31.10 o
  -4   8   3      110.20      108.86     30.91 o
  -3   8   3       11.94       13.71     29.54 o
  -2   8   3      299.57      249.81     31.02 o
  -1   8   3        5.81       11.16     28.75 o
   0   8   3       96.53       68.97     29.87 o
   1   8   3        0.22       -1.58     28.77 o
   2   8   3       38.02       43.81     32.22 o
   3   8   3        0.00        6.17     36.56 o
   4   8   3       53.08       95.16     34.02 o
   5   8   3      260.50      238.07     32.73 o
   6   8   3       54.21       71.28     27.05 o
   7   8   3        0.58      -20.87     25.97 o
   8   8   3       64.15      125.92     26.69 o
   9   8   3       13.63      -19.93     42.39 o
  10   8   3       31.93       -5.46     53.33 o
  11   8   3        0.05      -36.73     62.85 o
  12   8   3       19.36      -56.32     56.32 o
 -12   9   3       65.58       30.01     48.81 o
 -11   9   3       39.85      134.30     46.78 o
 -10   9   3       17.73       56.19     44.27 o
  -9   9   3       86.53       99.83     43.32 o
  -8   9   3       42.84        6.21     41.66 o
  -7   9   3       34.40       44.57     40.91 o
  -6   9   3        6.03      -22.43     39.78 o
  -5   9   3      176.54      195.25     47.58 o
  -4   9   3       12.49      -25.04     38.70 o
  -3   9   3      182.87      211.82     39.84 o
  -2   9   3       50.86      -13.16     32.99 o
  -1   9   3       78.28       60.34     35.15 o
   0   9   3       20.74       -5.77     33.46 o
   1   9   3        3.35      -41.69     45.09 o
   2   9   3        6.05        1.61     33.41 o
   3   9   3       33.46       84.65     33.45 o
   4   9   3        5.93       32.49     33.72 o
   5   9   3      173.00      174.78     31.60 o
   6   9   3        1.21       83.95     35.07 o
   7   9   3       24.44       20.62     54.41 o
   8   9   3        5.25      -38.10     54.45 o
   9   9   3        5.74      -57.15     57.15 o
  10   9   3        3.25        9.64    130.46 o
  -8  10   3        5.95       66.38     74.32 o
  -7  10   3       16.78        2.11     45.41 o
  -6  10   3       16.82      -25.50     44.96 o
  -5  10   3        0.10        7.01     44.78 o
  -4  10   3       16.68      140.47     45.54 o
  -3  10   3        0.43      -42.65     42.65 o
  -2  10   3        8.76       21.22     42.55 o
  -1  10   3       15.89        8.09     41.26 o
   0  10   3       82.45      102.88     49.17 o
   1  10   3        3.88      -13.63     39.75 o
   2  10   3       35.27       66.10     39.34 o
   3  10   3        9.71       36.60     35.21 o
   4  10   3       88.67       46.39     58.01 o
   5  10   3       16.83       32.74     87.46 o
 -23   0   4       86.81      134.66    106.80 o
 -22   0   4      148.51      162.70     75.84 o
 -21   0   4      347.99      391.39     84.36 o
 -20   0   4      676.83      602.25     92.27 o
 -19   0   4      761.34      800.34     65.58 o
 -18   0   4      303.79      329.83     44.40 o
 -17   0   4      883.00     1047.89     51.95 o
 -16   0   4     2843.55     2852.71     79.45 o
 -15   0   4      426.02      411.54     53.52 o
 -14   0   4     4000.22     3763.06     74.93 o
 -13   0   4      885.19      915.47     44.14 o
 -12   0   4     2344.03     2262.97     44.83 o
 -11   0   4      320.44      259.41     17.13 o
 -10   0   4     1361.50     1741.69     34.63 o
  -9   0   4    37809.64    41816.05    568.73 o
  -8   0   4    38194.68    37371.30    746.88 o
  -7   0   4    10940.68    10272.25    156.19 o
  -6   0   4     1794.55     2071.55     36.06 o
  -5   0   4     1883.29     1634.02     28.68 o
  -4   0   4    32681.95    32147.94    427.40 o
  -3   0   4    26030.35    28372.98    386.55 o
  -2   0   4     4691.42     4777.55     73.40 o
  -1   0   4      848.51      829.65     20.74 o
   0   0   4     1642.51     1616.73     23.87 o
   1   0   4    16796.30    17464.06    238.14 o
   2   0   4    93310.15    92670.23   1087.37 o
   3   0   4    11824.04    13465.89    169.78 o
   4   0   4    12920.55    11987.29    151.95 o
   5   0   4     8285.36     7628.83     99.28 o
   6   0   4      705.44      675.11     19.92 o
   7   0   4     1056.15     1003.67     22.97 o
   8   0   4     5318.46     5296.05     74.10 o
   9   0   4      963.90      834.39     23.19 o
  10   0   4     9530.52     8896.14    120.12 o
  11   0   4    25980.08    25695.48    327.20 o
  12   0   4     4864.99     4869.35     81.36 o
  13   0   4      169.33      167.63     25.65 o
  14   0   4     4290.29     4023.87     84.06 o
  15   0   4      706.52      719.74     39.32 o
  16   0   4       39.26       -0.05     48.66 o
  17   0   4      204.51      158.04     56.93 o
  18   0   4      458.11      395.25     62.75 o
  19   0   4        1.75      -15.46     63.13 o
 -23   1   4      369.15      409.94     67.95 o
 -22   1   4       64.92       87.61     49.05 o
 -21   1   4       15.22      -15.32     45.39 o
 -20   1   4       55.88       28.85     36.93 o
 -19   1   4       11.14       14.41     33.71 o
 -18   1   4       31.21       26.48     29.90 o
 -17   1   4      169.42      129.61     26.70 o
 -16   1   4       43.97       92.83     24.21 o
 -15   1   4     1431.14     1399.88     40.89 o
 -14   1   4       25.41       35.84     15.30 o
 -13   1   4     1961.96     1795.36     29.77 o
 -12   1   4     4101.73     3822.21     62.02 o
 -11   1   4      432.39      410.02     13.34 o
 -10   1   4     3447.24     3194.86     35.29 o
  -9   1   4      641.58      914.46     17.74 o
  -8   1   4     4411.60     4616.79     50.96 o
  -7   1   4    10716.41    11557.84    112.77 o
  -6   1   4     1004.05     1020.36     13.57 o
  -5   1   4      986.77      938.35     11.85 o
  -4   1   4     1264.17     1358.81     15.52 o
  -3   1   4    32521.50    31782.79    338.41 o
  -2   1   4       70.39       57.97      2.78 o
  -1   1   4     2329.79     2167.27     27.15 o
   0   1   4      283.55      283.86      8.88 o
   1   1   4     1099.05     1277.80     14.35 o
   2   1   4    10433.81    10108.56     98.54 o
   3   1   4    12460.94    11845.33     97.93 o
   4   1   4    27826.16    28454.32    251.04 o
   5   1   4     1883.11     2146.29     24.45 o
   6   1   4      541.74      590.13     12.27 o
   7   1   4       26.43       24.44      8.08 o
   8   1   4     2340.97     2267.26     38.70 o
   9   1   4     1835.82     1825.08     26.27 o
  10   1   4       49.73       19.17     12.35 o
  11   1   4     1662.83     1700.38     29.38 o
  12   1   4      225.12      253.65     17.21 o
  13   1   4      855.23      905.24     24.80 o
  14   1   4      105.44      102.98     21.95 o
  15   1   4        7.94       25.19     28.11 o
  16   1   4       22.34       33.34     34.71 o
  17   1   4       19.37       52.81     33.26 o
  18   1   4      189.79      146.34     43.32 o
  19   1   4      141.86      203.35     44.73 o
 -22   2   4        9.80      -55.84     55.84 o
 -21   2   4       53.97       74.77     41.80 o
 -20   2   4      651.68      615.03     46.89 o
 -19   2   4        0.36      -18.20     34.60 o
 -18   2   4      283.02      268.32     55.22 o
 -17   2   4      278.54      306.01     32.32 o
 -16   2   4       10.18        8.24     26.53 o
 -15   2   4     2756.04     2488.62     55.31 o
 -14   2   4      177.22      175.59     32.93 o
 -13   2   4      684.41      713.68     21.04 o
 -12   2   4     2753.97     2709.84     38.72 o
 -11   2   4       94.11       94.62     11.57 o
 -10   2   4      673.21      558.76     14.05 o
  -9   2   4      447.42      530.64     12.00 o
  -8   2   4      418.15      376.68     10.67 o
  -7   2   4       22.94       40.94      6.92 o
  -6   2   4      198.18      206.02     10.19 o
  -5   2   4       72.52       65.11      6.39 o
  -4   2   4     3776.88     3736.18     41.19 o
  -3   2   4     1144.32     1157.01     14.56 o
  -2   2   4    86034.90    90355.93   1043.13 o
  -1   2   4     7740.67     7660.82     98.58 o
   0   2   4      767.29      568.67     11.70 o
   1   2   4      331.77      503.97     12.15 o
   2   2   4     5620.94     5898.88     62.25 o
   3   2   4     2451.88     2542.70     29.43 o
   4   2   4     9740.12    10581.15    109.79 o
   5   2   4      317.80      266.45     10.54 o
   6   2   4     6936.14     6781.51     69.92 o
   7   2   4     1430.73     1412.11     23.08 o
   8   2   4     1526.13     1576.62     25.78 o
   9   2   4     2717.16     2789.00     37.85 o
  10   2   4     2519.40     2374.54     33.50 o
  11   2   4      712.89      740.15     20.17 o
  12   2   4       14.24        8.89     16.62 o
  13   2   4       37.07       28.54     18.69 o
  14   2   4     1277.43     1270.78     38.21 o
  15   2   4      115.84       98.73     27.77 o
  16   2   4      130.13      117.05     30.17 o
  17   2   4      102.83      115.70     41.60 o
  18   2   4        3.22       -1.16     34.05 o
  19   2   4        0.51        1.63     36.55 o
 -22   3   4       32.93       65.13     50.43 o
 -21   3   4       69.86      167.23     60.54 o
 -20   3   4      647.65      570.83     45.61 o
 -19   3   4     1437.74     1414.06     52.10 o
 -18   3   4      736.09      742.37     41.28 o
 -17   3   4      247.77      214.32     34.20 o
 -16   3   4      146.55      107.33     30.02 o
 -15   3   4     3507.51     3479.24     68.73 o
 -14   3   4       28.88       74.68     21.61 o
 -13   3   4     1883.30     1798.63     36.64 o
 -12   3   4       99.19      102.80     14.87 o
 -11   3   4     1490.17     1502.35     24.95 o
 -10   3   4       88.62      121.04     11.63 o
  -9   3   4    18468.45    18183.69    179.03 o
  -8   3   4     1866.03     1792.73     25.07 o
  -7   3   4      410.98      428.96     11.92 o
  -6   3   4       13.46       14.15      7.88 o
  -5   3   4      299.55      355.32     10.00 o
  -4   3   4     1089.61     1130.57     17.81 o
  -3   3   4     2330.89     2255.52     34.34 o
  -2   3   4     2913.78     2684.59     33.81 o
  -1   3   4     7015.88     6650.16     81.32 o
   0   3   4     1519.32     1376.09     30.54 o
   1   3   4       85.34       90.21      7.94 o
   2   3   4     1022.39     1026.80     19.32 o
   3   3   4     8333.35     8324.58     88.57 o
   4   3   4      335.62      357.46     10.35 o
   5   3   4       58.62       59.60     10.96 o
   6   3   4      280.21      303.08     12.63 o
   7   3   4     5091.80     4983.73     54.72 o
   8   3   4      428.83      477.70     15.66 o
   9   3   4     2008.39     2004.94     28.78 o
  10   3   4     2061.89     2048.52     32.03 o
  11   3   4       63.53       67.09     17.55 o
  12   3   4      405.10      414.48     25.42 o
  13   3   4      743.68      819.85     30.79 o
  14   3   4      142.23      142.78     27.20 o
  15   3   4      901.08      983.41     36.97 o
  16   3   4      152.72      152.21     31.41 o
  17   3   4      234.92      163.39     34.80 o
  18   3   4      226.57      228.84     36.64 o
  19   3   4       15.49      -15.03     74.34 o
 -21   4   4      203.35      194.02     78.55 o
 -20   4   4      141.54      160.34     49.32 o
 -19   4   4        5.11       82.11     45.25 o
 -18   4   4       50.29       81.86     37.03 o
 -17   4   4        0.39       17.49     32.25 o
 -16   4   4      170.05      194.68     33.60 o
 -15   4   4       39.02       70.49     29.45 o
 -14   4   4      373.73      324.20     29.37 o
 -13   4   4      904.15      778.17     27.74 o
 -12   4   4       50.32       18.97     18.23 o
 -11   4   4      242.92      311.97     20.08 o
 -10   4   4       34.88       47.31     12.78 o
  -9   4   4      312.15      326.43     14.42 o
  -8   4   4     2100.44     2126.44     29.87 o
  -7   4   4     1339.64     1307.37     22.37 o
  -6   4   4     3253.53     3135.21     40.47 o
  -5   4   4       84.85       99.78     13.60 o
  -4   4   4      615.03      600.24     15.41 o
  -3   4   4      230.91      222.84     16.83 o
  -2   4   4    11659.21    11809.00    142.40 o
  -1   4   4     4224.28     4296.50     56.79 o
   0   4   4     6911.58     6754.05     84.58 o
   1   4   4      204.17      200.01     15.88 o
   2   4   4      142.73      139.46     11.28 o
   3   4   4      270.68      308.56     14.16 o
   4   4   4      503.76      531.99     14.19 o
   5   4   4        5.97       46.95     12.73 o
   6   4   4      797.49      819.81     17.71 o
   7   4   4       45.40       50.57     12.37 o
   8   4   4     1108.88     1149.49     23.10 o
   9   4   4      387.02      360.92     16.71 o
  10   4   4       22.19       59.07     18.29 o
  11   4   4      347.15      310.57     23.14 o
  12   4   4      572.59      563.64     33.46 o
  13   4   4      661.04      677.55     29.85 o
  14   4   4      257.11      270.06     30.77 o
  15   4   4        4.43       -5.53     29.65 o
  16   4   4        8.70      -10.04     29.17 o
  17   4   4       20.28       37.01     35.25 o
  18   4   4       21.50       55.10     32.69 o
 -20   5   4        3.44      -48.35     48.35 o
 -19   5   4      132.28       47.44     48.60 o
 -18   5   4        1.81      -45.73     54.55 o
 -17   5   4      334.14      394.64     41.29 o
 -16   5   4        1.21       -8.50     34.91 o
 -15   5   4      342.64      375.58     35.68 o
 -14   5   4       84.71      103.40     26.09 o
 -13   5   4      768.31      857.51     31.81 o
 -12   5   4       61.27       61.59     22.89 o
 -11   5   4      940.24     1035.08     32.09 o
 -10   5   4       86.18      142.36     19.39 o
  -9   5   4      798.84      740.22     22.91 o
  -8   5   4      158.75      184.23     15.21 o
  -7   5   4     1078.41      992.73     22.53 o
  -6   5   4       29.26       37.60     14.40 o
  -5   5   4     3984.58     3829.91     50.74 o
  -4   5   4     1728.99     1680.91     30.35 o
  -3   5   4      267.37      251.16     18.90 o
  -2   5   4      154.12      134.87     15.29 o
  -1   5   4     1991.12     1934.49     52.32 o
   0   5   4      300.14      295.40     16.07 o
   1   5   4     1541.93     1517.58     27.47 o
   2   5   4      950.15      957.76     22.55 o
   3   5   4      246.95      202.50     16.35 o
   4   5   4       39.12       33.19     12.17 o
   5   5   4     1216.70     1238.90     24.43 o
   6   5   4      106.39      140.34     16.13 o
   7   5   4     2079.18     2093.59     35.37 o
   8   5   4       11.45       12.90     16.99 o
   9   5   4       86.69       87.83     20.04 o
  10   5   4      207.32      213.36     22.38 o
  11   5   4      234.26      271.09     23.14 o
  12   5   4        2.91      -22.20     22.20 o
  13   5   4      539.68      614.03     33.40 o
  14   5   4      130.42      140.27     28.30 o
  15   5   4       55.32       35.15     27.54 o
  16   5   4       63.28       36.00     34.20 o
  17   5   4      245.43      111.89     75.48 o
 -19   6   4        4.57        7.93     57.89 o
 -18   6   4       23.46        0.41     53.65 o
 -17   6   4       34.17      -33.20     44.73 o
 -16   6   4      511.42      535.74     58.52 o
 -15   6   4       65.40       28.07     30.62 o
 -14   6   4      146.96       81.94     28.83 o
 -13   6   4       39.28       68.64     29.14 o
 -12   6   4     1273.21     1368.34     46.19 o
 -11   6   4       35.10       26.74     25.95 o
 -10   6   4      142.03      164.10     24.93 o
  -9   6   4        2.57      -23.14     23.14 o
  -8   6   4      781.04      660.90     28.28 o
  -7   6   4      627.81      596.32     24.01 o
  -6   6   4     1932.87     2030.30     39.14 o
  -5   6   4      261.52      205.96     18.88 o
  -4   6   4     1813.32     1769.52     42.01 o
  -3   6   4       10.44       -2.56     19.12 o
  -2   6   4       16.11       16.74     18.43 o
  -1   6   4      291.61      247.93     20.69 o
   0   6   4      395.32      443.21     21.95 o
   1   6   4       13.56       12.12     18.20 o
   2   6   4      514.67      493.55     38.81 o
   3   6   4      505.76      515.15     23.52 o
   4   6   4      340.68      314.45     22.37 o
   5   6   4       97.10      121.50     17.88 o
   6   6   4      789.33      914.00     29.52 o
   7   6   4       41.99       47.29     18.53 o
   8   6   4       17.17       31.86     20.47 o
   9   6   4       81.23       59.28     29.19 o
  10   6   4      517.39      526.20     25.90 o
  11   6   4      294.01      264.20     24.42 o
  12   6   4      190.43      215.57     30.06 o
  13   6   4        0.21      -28.56     44.35 o
  14   6   4      328.53      340.09     62.16 o
  15   6   4       17.46       34.78     63.42 o
  16   6   4       20.70      -72.44     72.44 o
 -17   7   4        4.82       -2.73     55.85 o
 -16   7   4        0.82       58.20     47.76 o
 -15   7   4       82.04       -6.08     39.26 o
 -14   7   4       20.32       35.06     50.74 o
 -13   7   4        0.94       22.92     34.80 o
 -12   7   4        9.27       22.84     30.99 o
 -11   7   4       94.74       84.43     33.87 o
 -10   7   4       17.26       51.17     28.39 o
  -9   7   4       85.28       96.76     27.69 o
  -8   7   4       87.95       44.81     26.15 o
  -7   7   4       21.90       31.15     25.27 o
  -6   7   4        2.31        6.59     24.19 o
  -5   7   4       25.47       47.86     23.43 o
  -4   7   4      547.11      485.18     27.26 o
  -3   7   4        0.05       -4.19     22.16 o
  -2   7   4        1.50       24.32     21.90 o
  -1   7   4        5.13      -20.90     20.90 o
   0   7   4       49.83       -2.36     24.30 o
   1   7   4      118.73       75.72     25.15 o
   2   7   4       96.94       85.42     25.12 o
   3   7   4       54.82       -1.05     23.82 o
   4   7   4       10.51        1.91     24.65 o
   5   7   4      112.70       61.65     29.45 o
   6   7   4       41.01       48.26     21.19 o
   7   7   4       15.48       -6.90     23.71 o
   8   7   4        1.55        8.88     38.75 o
   9   7   4      123.85      198.11     47.49 o
  10   7   4       13.18      -46.40     46.40 o
  11   7   4       45.98       89.24     50.59 o
  12   7   4       26.99       29.73     45.23 o
  13   7   4        4.76      -40.03     47.87 o
  14   7   4        7.24      -21.90     57.80 o
 -15   8   4       15.07       46.28     66.63 o
 -14   8   4      159.58      102.58     44.89 o
 -13   8   4        4.38      -10.36     43.67 o
 -12   8   4      230.24      156.12     44.00 o
 -11   8   4       41.41       34.76     40.48 o
 -10   8   4      125.88       76.90     39.38 o
  -9   8   4       16.85       19.24     38.07 o
  -8   8   4      183.24      203.96     34.28 o
  -7   8   4       52.74       57.61     31.92 o
  -6   8   4      503.07      580.44     36.47 o
  -5   8   4       56.31       82.92     30.41 o
  -4   8   4      635.46      582.62     35.19 o
  -3   8   4        0.34       -2.25     32.84 o
  -2   8   4      284.69      327.03     31.58 o
  -1   8   4        1.86      -28.49     28.49 o
   0   8   4      334.23      394.20     31.24 o
   1   8   4       14.51       22.82     28.40 o
   2   8   4      352.82      357.94     32.33 o
   3   8   4       28.78       36.15     40.75 o
   4   8   4       41.65       75.37     22.73 o
   5   8   4       31.09       31.50     29.73 o
   6   8   4       30.98       45.53     91.07 o
   7   8   4      157.37      156.45     47.81 o
   8   8   4       53.35       46.43     54.21 o
   9   8   4       12.62      104.35     50.79 o
  10   8   4       96.56      163.07     55.63 o
  11   8   4       27.31       -9.28     55.51 o
  12   8   4       61.84      144.03     52.26 o
 -12   9   4        6.21      -22.44     45.40 o
 -11   9   4        0.58       -5.94     48.27 o
 -10   9   4        0.00        9.31     54.66 o
  -9   9   4        1.14       15.17     40.97 o
  -8   9   4        0.94        4.07     41.79 o
  -7   9   4       51.08       50.96     41.31 o
  -6   9   4       10.13      -12.33     39.41 o
  -5   9   4       21.58        0.92     38.94 o
  -4   9   4       24.98       16.09     35.06 o
  -3   9   4        5.52      -29.32     33.69 o
  -2   9   4       14.22       40.47     32.75 o
  -1   9   4        2.72       23.22     32.75 o
   0   9   4        1.12       -3.87     33.24 o
   1   9   4       20.80       31.60     32.42 o
   2   9   4        3.78        7.53     30.88 o
   3   9   4       60.67       62.27     29.08 o
   4   9   4        2.06      -13.61     49.91 o
   5   9   4       84.17       81.06     52.84 o
   6   9   4        6.19      -53.69     53.69 o
   7   9   4        0.64       77.95     56.98 o
   8   9   4        0.89      -14.85     63.82 o
   9   9   4       25.45       18.23     60.17 o
  -8  10   4        6.81      -46.02     46.02 o
  -7  10   4        2.70       72.66     45.75 o
  -6  10   4       35.50       28.73     44.67 o
  -5  10   4        7.04       14.86     42.84 o
  -4  10   4       12.65       75.40     43.14 o
  -3  10   4        7.32       -6.25     40.65 o
  -2  10   4       57.46       39.37     40.26 o
  -1  10   4       29.10       15.87     38.42 o
   0  10   4        0.95       46.63     44.78 o
   1  10   4       33.12       58.29     54.30 o
   2  10   4        2.89       34.81    135.45 o
   3  10   4       20.92        3.11     70.24 o
   4  10   4       28.05       45.43     70.88 o
   5  10   4        0.12      -12.16     71.75 o
 -23   1   5        7.21      -11.66     58.55 o
 -22   1   5       36.68       -5.56     46.19 o
 -21   1   5      650.83      688.46     52.68 o
 -20   1   5      356.46      443.52     44.97 o
 -19   1   5        6.94       39.72     33.12 o
 -18   1   5        2.79        2.43     30.52 o
 -17   1   5      295.73      392.70     28.71 o
 -16   1   5      303.29      311.60     26.22 o
 -15   1   5      573.21      543.82     26.73 o
 -14   1   5      688.62      607.86     19.57 o
 -13   1   5     1175.71     1221.95     34.65 o
 -12   1   5     1550.10     1552.81     24.78 o
 -11   1   5    10625.92    10283.92    103.53 o
 -10   1   5     1508.43     1394.51     28.43 o
  -9   1   5     5885.93     6084.94     66.00 o
  -8   1   5      405.96      508.81     11.24 o
  -7   1   5     8178.83     7997.82     87.77 o
  -6   1   5     1008.58     1090.95     14.59 o
  -5   1   5    23936.60    23540.64    224.15 o
  -4   1   5       66.61       67.17      4.13 o
  -3   1   5    25813.54    27556.47    277.53 o
  -2   1   5    24809.74    26497.08    308.79 o
  -1   1   5      309.26      369.70      9.96 o
   0   1   5       65.67       81.10      4.26 o
   1   1   5    37438.96    38089.66    348.78 o
   2   1   5    21844.57    21988.87    211.71 o
   3   1   5     1512.00     1587.95     18.34 o
   4   1   5      638.69      572.08     10.66 o
   5   1   5     1796.07     1689.58     22.24 o
   6   1   5      637.58      749.92     14.05 o
   7   1   5     8649.65     8390.00     78.49 o
   8   1   5     2258.84     2325.66     28.03 o
   9   1   5       14.80        8.97     10.90 o
  10   1   5     3559.31     3537.15     46.20 o
  11   1   5     2490.36     2621.79     37.28 o
  12   1   5      449.62      427.06     19.01 o
  13   1   5      756.62      764.55     27.13 o
  14   1   5       27.09       22.93     22.77 o
  15   1   5      178.76      181.64     30.35 o
  16   1   5       44.07       13.85     34.18 o
  17   1   5      207.22      209.96     34.88 o
  18   1   5        2.81       22.24     35.74 o
  19   1   5      418.08      440.58     40.00 o
 -23   2   5       82.22       98.73     61.41 o
 -22   2   5      178.56      190.07     50.41 o
 -21   2   5       48.27       87.24     46.98 o
 -20   2   5       54.62       -9.40     42.76 o
 -19   2   5       10.54       11.65     34.70 o
 -18   2   5      445.31      548.87     49.02 o
 -17   2   5        3.18      -28.63     28.63 o
 -16   2   5     1555.79     1409.43     42.38 o
 -15   2   5       46.63       17.27     23.84 o
 -14   2   5      423.37      432.82     30.65 o
 -13   2   5       25.83       41.26     13.12 o
 -12   2   5       11.25       13.34     13.06 o
 -11   2   5       80.23      111.19     12.00 o
 -10   2   5    15708.55    15363.37    150.90 o
  -9   2   5     7378.58     6944.01     71.88 o
  -8   2   5      536.15      487.38     11.72 o
  -7   2   5      972.44      979.55     16.56 o
  -6   2   5     6063.15     5796.45     66.38 o
  -5   2   5      146.93      259.73     20.19 o
  -4   2   5    24781.20    26460.25    266.91 o
  -3   2   5    13189.28    13895.98    161.31 o
  -2   2   5     1551.88     1573.37     23.76 o
  -1   2   5    16844.35    17670.07    193.13 o
   0   2   5    38672.15    39720.45    431.01 o
   1   2   5        9.97       31.17      6.60 o
   2   2   5     4725.53     4931.95     56.28 o
   3   2   5     1764.00     2234.25     27.28 o
   4   2   5      547.41      560.74     11.23 o
   5   2   5       92.98       66.80      7.62 o
   6   2   5     9908.19     9670.91     92.96 o
   7   2   5      394.07      417.85     12.68 o
   8   2   5      777.91      634.72     18.94 o
   9   2   5     1232.34     1142.26     23.65 o
  10   2   5       34.33       69.12     15.54 o
  11   2   5      164.30      164.04     16.20 o
  12   2   5     2807.13     2802.55     45.18 o
  13   2   5     1700.10     1772.03     37.45 o
  14   2   5      393.85      321.17     28.11 o
  15   2   5      171.31      169.91     35.66 o
  16   2   5        9.22       10.45     30.98 o
  17   2   5       65.21       55.49     33.94 o
  18   2   5      267.88      270.96     36.13 o
  19   2   5       38.85        1.92     75.43 o
 -22   3   5       20.72       -0.75     67.26 o
 -21   3   5       66.68       74.92     50.72 o
 -20   3   5        4.45      -37.34     37.34 o
 -19   3   5        5.20      -24.61     34.94 o
 -18   3   5        9.76       10.05     32.88 o
 -17   3   5        3.69      -29.74     29.74 o
 -16   3   5        0.57       26.32     28.11 o
 -15   3   5      545.73      629.93     32.35 o
 -14   3   5        0.74       37.09     23.16 o
 -13   3   5      117.19      108.79     20.67 o
 -12   3   5      815.15      832.76     20.66 o
 -11   3   5        0.52       15.25     12.22 o
 -10   3   5     1116.71     1289.90     22.78 o
  -9   3   5        7.36       11.52     10.08 o
  -8   3   5       36.48       44.64      9.70 o
  -7   3   5    12658.60    12869.58    127.51 o
  -6   3   5     3132.38     3077.70     41.34 o
  -5   3   5      243.24      289.89     15.25 o
  -4   3   5      638.33      660.09     14.22 o
  -3   3   5       67.44       83.80      8.04 o
  -2   3   5      100.17      116.28      8.72 o
  -1   3   5     1405.88     1425.99     22.89 o
   0   3   5     2346.43     2273.66     32.07 o
   1   3   5      381.80      386.61     26.13 o
   2   3   5     1840.46     1855.44     34.11 o
   3   3   5     1996.61     1836.16     30.91 o
   4   3   5     5133.91     5279.25     61.83 o
   5   3   5      508.15      521.09     20.71 o
   6   3   5       56.96       67.86     10.09 o
   7   3   5      536.93      492.77     13.72 o
   8   3   5      255.04      280.65     13.49 o
   9   3   5     1843.88     1829.15     31.99 o
  10   3   5       48.14       53.57     15.44 o
  11   3   5      391.82      369.14     21.55 o
  12   3   5        8.30       -4.88     21.49 o
  13   3   5      102.76       96.83     22.33 o
  14   3   5      105.69      108.22     26.24 o
  15   3   5      126.22      127.79     29.98 o
  16   3   5        6.25      -23.71     33.41 o
  17   3   5      101.93       97.94     31.76 o
  18   3   5       99.73       82.71     34.36 o
 -22   4   5       57.68      -95.73    110.82 o
 -21   4   5      131.09      132.85     74.48 o
 -20   4   5        7.29      -56.20     56.20 o
 -19   4   5      148.19       88.95     39.73 o
 -18   4   5      808.91      822.23     44.38 o
 -17   4   5       32.54       -9.20     31.92 o
 -16   4   5      962.86     1058.37     42.52 o
 -15   4   5      125.77      175.50     34.52 o
 -14   4   5      585.34      574.78     32.64 o
 -13   4   5     1047.50      986.90     35.50 o
 -12   4   5      278.61      255.64     18.94 o
 -11   4   5      357.81      299.63     17.97 o
 -10   4   5     1716.52     1663.22     28.91 o
  -9   4   5       50.03       72.44     13.31 o
  -8   4   5     7544.66     7644.17     84.03 o
  -7   4   5       26.30       53.31     11.63 o
  -6   4   5     2591.91     2450.31     32.62 o
  -5   4   5     3483.36     3571.62     45.73 o
  -4   4   5     1741.74     1643.29     33.54 o
  -3   4   5      320.15      271.92     13.13 o
  -2   4   5    10798.00    10476.46    126.93 o
  -1   4   5     3903.26     3897.56     55.37 o
   0   4   5    23038.81    23441.32    275.97 o
   1   4   5      381.23      409.82     16.12 o
   2   4   5      402.91      358.72     13.46 o
   3   4   5      284.97      255.80     13.10 o
   4   4   5     1304.92     1172.12     22.16 o
   5   4   5       20.46       27.39     10.18 o
   6   4   5      499.42      564.02     15.54 o
   7   4   5        2.72       25.45     12.09 o
   8   4   5     4446.40     4625.67     53.66 o
   9   4   5        9.21        1.50     15.16 o
  10   4   5      862.06      844.77     30.41 o
  11   4   5      960.33      918.95     30.43 o
  12   4   5      180.32      161.15     22.47 o
  13   4   5      375.79      386.53     25.70 o
  14   4   5       32.98       28.50     26.12 o
  15   4   5       16.88      -26.16     29.61 o
  16   4   5     1092.01     1157.29     95.99 o
  17   4   5       34.91       69.80     55.40 o
 -21   5   5      143.35      177.11    112.40 o
 -20   5   5       55.29      -12.62     48.80 o
 -19   5   5        2.28       -8.07     45.82 o
 -18   5   5      270.20      330.54     40.90 o
 -17   5   5       61.79       95.38     36.33 o
 -16   5   5        0.09      -33.21     33.21 o
 -15   5   5      221.14      218.85     32.37 o
 -14   5   5      363.16      411.15     30.47 o
 -13   5   5        1.52      -18.12     22.77 o
 -12   5   5        5.98       -5.28     23.45 o
 -11   5   5     1512.10     1454.65     37.60 o
 -10   5   5       77.11       84.47     18.31 o
  -9   5   5      114.02      142.98     16.80 o
  -8   5   5       29.01       40.19     14.52 o
  -7   5   5      573.46      581.95     17.98 o
  -6   5   5       95.12      116.08     14.92 o
  -5   5   5      234.83      215.99     14.67 o
  -4   5   5      474.20      474.15     16.53 o
  -3   5   5      389.76      456.62     19.27 o
  -2   5   5       84.27       88.99     13.86 o
  -1   5   5       34.26       45.41     13.65 o
   0   5   5      137.67       98.61     12.81 o
   1   5   5     3247.63     3067.80     61.68 o
   2   5   5     1816.19     1736.81     34.54 o
   3   5   5       10.05       12.99     11.47 o
   4   5   5       15.85       15.03     11.38 o
   5   5   5     2066.41     2041.46     44.00 o
   6   5   5      344.11      384.96     16.24 o
   7   5   5      747.45      766.51     22.48 o
   8   5   5       34.71       26.72     28.30 o
   9   5   5      271.22      283.84     23.92 o
  10   5   5       28.62       30.93     21.79 o
  11   5   5      295.21      259.85     24.25 o
  12   5   5       53.49       76.30     36.30 o
  13   5   5       62.84       46.71     47.85 o
  14   5   5       59.89       -1.24     51.10 o
  15   5   5        0.36      -52.48     52.48 o
  16   5   5        1.18      -63.03    164.40 o
 -19   6   5       67.23      138.33     58.87 o
 -18   6   5      165.23      175.33     56.49 o
 -17   6   5       42.96       42.06     79.96 o
 -16   6   5       23.68       46.60     33.79 o
 -15   6   5      172.53      220.45     33.31 o
 -14   6   5      155.44      138.94     30.23 o
 -13   6   5      100.79       57.02     28.97 o
 -12   6   5       21.40       17.37     26.16 o
 -11   6   5      598.35      628.85     35.77 o
 -10   6   5       99.37       96.00     24.13 o
  -9   6   5      260.03      244.93     24.72 o
  -8   6   5       22.22       21.52     20.82 o
  -7   6   5      182.36      234.87     20.60 o
  -6   6   5      590.54      597.70     23.47 o
  -5   6   5       11.70       19.81     17.55 o
  -4   6   5      377.03      435.40     23.70 o
  -3   6   5      138.11      124.64     19.84 o
  -2   6   5     2123.36     2064.15     40.83 o
  -1   6   5      805.94      816.77     26.14 o
   0   6   5      116.28       92.75     18.92 o
   1   6   5      527.22      458.60     25.35 o
   2   6   5      558.91      569.94     29.97 o
   3   6   5     1557.24     1590.88     39.87 o
   4   6   5     2473.02     2485.52     45.79 o
   5   6   5      577.17      571.70     23.44 o
   6   6   5      439.61      469.60     22.10 o
   7   6   5        4.59       -4.30     29.00 o
   8   6   5       49.05       61.43     34.62 o
   9   6   5       25.58       27.10     33.03 o
  10   6   5      238.83      216.69     49.35 o
  11   6   5        2.69       23.12     40.69 o
  12   6   5       61.98       24.19     43.11 o
  13   6   5        0.07       71.57     54.29 o
  14   6   5      431.00      530.12     86.65 o
  15   6   5       11.37      -28.18     73.86 o
 -18   7   5       66.84       79.80    104.73 o
 -17   7   5       37.73      126.31     55.68 o
 -16   7   5       26.89       -8.07     46.37 o
 -15   7   5       16.06        7.47     76.43 o
 -14   7   5        0.84       -8.07     40.60 o
 -13   7   5     1018.47     1155.87     46.80 o
 -12   7   5      153.41      162.76     35.32 o
 -11   7   5     1295.47     1269.98     44.17 o
 -10   7   5       86.61       89.79     28.06 o
  -9   7   5      548.57      554.77     30.95 o
  -8   7   5       12.93        9.75     24.92 o
  -7   7   5      228.66      288.67     39.84 o
  -6   7   5       18.19       13.93     23.62 o
  -5   7   5      401.02      395.83     27.14 o
  -4   7   5      312.45      384.58     30.89 o
  -3   7   5     1366.90     1373.58     36.74 o
  -2   7   5      227.98      259.20     26.03 o
  -1   7   5      208.35      208.83     29.54 o
   0   7   5      187.80      178.12     25.05 o
   1   7   5       12.44       20.09     22.83 o
   2   7   5        3.08      -16.20     22.14 o
   3   7   5      239.03      309.18     27.04 o
   4   7   5        7.03      -21.83     26.20 o
   5   7   5      770.83      830.12     40.32 o
   6   7   5      139.70      177.39     38.04 o
   7   7   5      291.15      251.36     37.65 o
   8   7   5       87.24      141.53     70.97 o
   9   7   5       49.84      162.35     48.31 o
  10   7   5        3.25        1.30     48.65 o
  11   7   5       48.31       32.68     51.38 o
  12   7   5       11.14       -8.61     55.22 o
  13   7   5       45.71       56.12     51.17 o
 -16   8   5       41.19      101.45     77.28 o
 -15   8   5       25.20      -48.21     48.21 o
 -14   8   5        7.15       21.97     54.01 o
 -13   8   5       12.44       38.04     43.72 o
 -12   8   5        4.50      -37.95     39.87 o
 -11   8   5       22.72       70.51     39.47 o
 -10   8   5       32.42       28.11     34.75 o
  -9   8   5        0.53       -9.30     33.16 o
  -8   8   5       73.77      105.91     38.28 o
  -7   8   5        0.25      -30.93     30.93 o
  -6   8   5       27.08       36.16     31.32 o
  -5   8   5       45.49       85.61     30.46 o
  -4   8   5       19.43        6.87     29.07 o
  -3   8   5      127.63       71.30     29.39 o
  -2   8   5       59.35       77.00     27.82 o
  -1   8   5       41.32       41.17     28.43 o
   0   8   5        0.15      -25.95     25.95 o
   1   8   5        5.21        9.44     33.85 o
   2   8   5       16.15      -34.93     34.93 o
   3   8   5      259.38      177.88     38.22 o
   4   8   5       89.40      107.41     37.57 o
   5   8   5      106.83      123.33     39.72 o
   6   8   5       23.36       11.77     45.70 o
   7   8   5        2.96      -53.66     57.72 o
   8   8   5        5.61      127.74     97.28 o
   9   8   5        0.06       -1.29     52.25 o
  10   8   5        0.70       36.37     56.48 o
  11   8   5       25.46        6.84     57.86 o
 -13   9   5       99.74      101.30     76.17 o
 -12   9   5        5.96       17.72     55.95 o
 -11   9   5       88.84       85.02     57.89 o
 -10   9   5       17.76       -0.45     43.15 o
  -9   9   5       28.70       24.34     41.37 o
  -8   9   5        0.97       46.30     41.63 o
  -7   9   5       98.24      125.50     48.11 o
  -6   9   5       29.68       36.63     35.81 o
  -5   9   5       23.46       29.89     34.47 o
  -4   9   5       16.15       65.83     34.00 o
  -3   9   5       56.29       63.19     32.84 o
  -2   9   5        1.69      -26.97     31.18 o
  -1   9   5       12.42        5.05     29.81 o
   0   9   5        5.19      -19.10     40.00 o
   1   9   5       15.90      -47.92     47.92 o
   2   9   5       22.08       70.59     49.46 o
   3   9   5      228.90      302.83     55.28 o
   4   9   5       54.78       45.17     62.91 o
   5   9   5       35.79      110.32     55.34 o
   6   9   5        3.66      -30.77     56.15 o
   7   9   5       72.04       83.23     55.72 o
   8   9   5        0.53      -15.22     57.31 o
   9   9   5       55.66      133.32     93.18 o
  -8  10   5      106.74      182.87     45.66 o
  -7  10   5        0.50       30.49     44.71 o
  -6  10   5        6.95       21.77     41.74 o
  -5  10   5       45.03       37.93     41.61 o
  -4  10   5       56.55        4.78     38.09 o
  -3  10   5        0.04      -30.67     43.44 o
  -2  10   5       94.93       82.86     53.90 o
  -1  10   5        0.09       21.94     52.95 o
   0  10   5      118.31      223.67     69.44 o
   1  10   5       22.70       86.31    188.55 o
   2  10   5       28.98      -50.32     79.61 o
   3  10   5       21.64       61.23     97.25 o
   4  10   5        4.86       34.09    145.73 o
 -23   0   6       46.40       95.41     70.27 o
 -22   0   6       59.52      -57.33     77.61 o
 -21   0   6      224.43      160.00     64.03 o
 -20   0   6      670.71      674.56     65.25 o
 -19   0   6        7.93       -6.74     59.54 o
 -18   0   6     2110.43     2041.81     86.59 o
 -17   0   6      524.65      534.72     41.95 o
 -16   0   6     3354.47     3037.38     80.97 o
 -15   0   6     2446.64     2319.31     66.93 o
 -14   0   6      568.71      615.95     32.45 o
 -13   0   6     1616.62     1581.72     33.26 o
 -12   0   6    10855.92    10863.12    141.23 o
 -11   0   6      454.57      316.19     15.41 o
 -10   0   6     3815.65     4160.53     63.64 o
  -9   0   6     6168.85     7697.64    120.48 o
  -8   0   6     9183.34     7934.74    122.80 o
  -7   0   6     2877.81     2501.51    108.39 o
  -6   0   6    25593.78    26537.33    458.88 o
  -5   0   6    17841.75    18328.37    276.40 o
  -4   0   6      297.01      274.57     10.87 o
  -3   0   6    31345.99    32224.21    556.05 o
  -2   0   6    70501.42    74106.34   1656.82 o
  -1   0   6      364.69      325.12      9.49 o
   0   0   6     2526.41     2495.28     39.66 o
   1   0   6    10475.85    10821.25    135.68 o
   2   0   6     1430.95     1431.48     22.18 o
   3   0   6     1695.26     1958.35     28.51 o
   4   0   6    43606.66    46401.97    576.27 o
   5   0   6     1453.94     1582.24     27.08 o
   6   0   6     3757.70     3626.71     52.17 o
   7   0   6     2026.26     1886.87     33.36 o
   8   0   6     2268.62     2399.87     40.67 o
   9   0   6      507.52      460.14     20.27 o
  10   0   6     3117.44     2877.19     54.01 o
  11   0   6      319.87      370.39     24.21 o
  12   0   6       84.35       49.25     23.25 o
  13   0   6      136.90      103.08     27.98 o
  14   0   6     1573.48     1826.68     65.24 o
  15   0   6       19.15      -39.26     44.63 o
  16   0   6     2074.93     1977.81     70.38 o
  17   0   6      942.34      937.46     53.07 o
  18   0   6        3.18       -9.70     43.70 o
 -23   1   6      203.65      157.56     51.93 o
 -22   1   6      153.78      159.94     47.96 o
 -21   1   6      277.12      350.16     47.76 o
 -20   1   6      569.11      714.21     47.79 o
 -19   1   6      416.67      517.40     42.96 o
 -18   1   6        3.22        7.06     27.26 o
 -17   1   6     1558.07     1429.33     43.76 o
 -16   1   6       17.84       39.37     22.93 o
 -15   1   6      281.35      330.07     23.47 o
 -14   1   6      378.00      407.10     20.15 o
 -13   1   6      413.75      419.24     14.87 o
 -12   1   6      431.26      432.26     14.89 o
 -11   1   6     1075.11     1207.00     21.55 o
 -10   1   6     4210.96     4565.81     51.68 o
  -9   1   6     3238.08     3215.36     37.83 o
  -8   1   6       24.03       42.07      7.38 o
  -7   1   6     2478.21     2258.99     30.34 o
  -6   1   6     6870.76     6588.57     65.17 o
  -5   1   6      217.19      169.53      5.42 o
  -4   1   6     2045.56     2039.09     24.24 o
  -3   1   6    15680.11    16526.65    178.70 o
  -2   1   6      589.96      608.32     12.84 o
  -1   1   6    41091.69    41369.53    567.16 o
   0   1   6     9693.74    10199.21    104.08 o
   1   1   6      661.89      671.21     11.86 o
   2   1   6      246.24      230.34      6.06 o
   3   1   6     4161.76     4731.17     51.21 o
   4   1   6      923.79     1103.33     17.45 o
   5   1   6     6075.17     5980.86     56.28 o
   6   1   6      530.82      511.14     11.35 o
   7   1   6       15.18       33.96      9.23 o
   8   1   6      542.93      518.41     13.56 o
   9   1   6     5713.75     5658.39     56.96 o
  10   1   6     1645.75     1717.28     28.58 o
  11   1   6      911.24      841.30     21.06 o
  12   1   6       26.35       44.46     17.19 o
  13   1   6      194.07      161.42     20.71 o
  14   1   6      120.16      119.64     25.32 o
  15   1   6      357.69      412.42     30.14 o
  16   1   6       10.42        1.44     30.21 o
  17   1   6      919.97      872.21     40.75 o
  18   1   6      109.67       69.86     33.96 o
 -23   2   6       45.96       44.52     68.44 o
 -22   2   6      455.15      557.28    107.79 o
 -21   2   6        0.54       -7.98     44.78 o
 -20   2   6      713.52      627.36     48.48 o
 -19   2   6      171.81      126.53     35.57 o
 -18   2   6        8.02      -18.46     29.55 o
 -17   2   6      915.09      837.97     37.54 o
 -16   2   6      483.37      487.17     30.47 o
 -15   2   6       44.92       58.20     31.90 o
 -14   2   6     2191.26     2143.33     43.83 o
 -13   2   6       50.39       63.99     14.47 o
 -12   2   6     2316.66     2120.50     33.70 o
 -11   2   6     1968.01     1954.86     29.34 o
 -10   2   6      652.99      619.17     16.17 o
  -9   2   6      950.05     1127.49     18.81 o
  -8   2   6       35.00       58.02      7.88 o
  -7   2   6      565.18      572.98     14.93 o
  -6   2   6     6594.55     6818.29     76.31 o
  -5   2   6      714.86      796.98     13.35 o
  -4   2   6     1852.16     1595.90     34.36 o
  -3   2   6    16337.55    16515.38    180.72 o
  -2   2   6     3563.24     4029.50     46.21 o
  -1   2   6     6743.63     6974.15     90.32 o
   0   2   6      399.53      395.86     15.49 o
   1   2   6     2260.15     2352.61     29.40 o
   2   2   6    14051.66    14553.26    148.57 o
   3   2   6      686.46      822.69     16.16 o
   4   2   6      858.08      867.95     17.55 o
   5   2   6      432.43      445.01     13.01 o
   6   2   6     2151.93     2052.11     27.73 o
   7   2   6      503.41      473.21     13.33 o
   8   2   6       47.88       30.62     11.63 o
   9   2   6       98.06       88.92     13.22 o
  10   2   6     6716.87     6770.48     73.65 o
  11   2   6       34.51       25.21     16.63 o
  12   2   6     4635.62     4429.92     61.00 o
  13   2   6       16.69        5.36     20.27 o
  14   2   6      363.45      357.89     29.88 o
  15   2   6      170.53      169.32     29.22 o
  16   2   6       20.38       -1.04     31.92 o
  17   2   6       72.06       97.38     30.87 o
  18   2   6       49.63       42.98     30.26 o
 -23   3   6      148.75      183.07    113.01 o
 -22   3   6        3.44      -31.22     76.74 o
 -21   3   6      141.23      177.12     46.92 o
 -20   3   6       32.16        4.44     42.61 o
 -19   3   6      286.02      399.81     46.15 o
 -18   3   6        0.35       -4.78     32.41 o
 -17   3   6     1215.02     1094.15     41.08 o
 -16   3   6      806.45      784.31     36.50 o
 -15   3   6      136.40      134.86     26.31 o
 -14   3   6     1001.89      921.24     33.72 o
 -13   3   6     5534.84     5314.10     87.81 o
 -12   3   6     2813.58     2900.22     38.32 o
 -11   3   6      252.07      229.23     16.12 o
 -10   3   6      610.06      623.04     16.58 o
  -9   3   6     5106.83     5035.33     65.71 o
  -8   3   6      116.23      107.92     14.02 o
  -7   3   6     7905.25     7922.53     96.65 o
  -6   3   6      170.96      166.49     10.30 o
  -5   3   6     2364.73     2199.24     33.99 o
  -4   3   6      200.92      191.22      9.78 o
  -3   3   6     2131.03     2060.06     29.86 o
  -2   3   6     3150.25     3232.00     52.50 o
  -1   3   6     6210.07     6257.12     91.03 o
   0   3   6     6326.94     6288.70     91.74 o
   1   3   6      272.92      302.91     23.54 o
   2   3   6       57.61       73.27     15.99 o
   3   3   6     9446.13     9310.58    149.98 o
   4   3   6       94.98      121.82     15.81 o
   5   3   6     8290.87     8186.74     99.61 o
   6   3   6     2930.92     2890.10     43.00 o
   7   3   6       49.54       39.77     10.74 o
   8   3   6      452.37      495.50     15.22 o
   9   3   6     3066.62     3202.85     42.67 o
  10   3   6     1881.14     1878.10     35.90 o
  11   3   6      232.44      267.13     19.92 o
  12   3   6      320.01      366.47     27.44 o
  13   3   6     1376.35     1413.15     34.92 o
  14   3   6       54.17       59.95     23.77 o
  15   3   6       72.54       59.96     41.44 o
  16   3   6       57.18       44.96     31.57 o
  17   3   6       19.24       12.26     75.55 o
  18   3   6       15.94       34.34     76.40 o
 -22   4   6      125.72      138.83     61.98 o
 -21   4   6        8.21      -31.86     56.77 o
 -20   4   6       31.18      -20.57     38.89 o
 -19   4   6       52.28       69.65     38.50 o
 -18   4   6        1.19      -16.01     33.62 o
 -17   4   6      104.50       50.40     32.74 o
 -16   4   6      517.18      553.25     40.56 o
 -15   4   6      447.41      528.89     34.03 o
 -14   4   6        0.26        3.14     25.48 o
 -13   4   6      370.61      346.53     24.95 o
 -12   4   6      534.26      535.28     24.89 o
 -11   4   6     1178.06     1139.23     26.55 o
 -10   4   6     1491.48     1583.22     27.98 o
  -9   4   6     1710.89     1758.24     34.56 o
  -8   4   6       55.64      122.13     14.68 o
  -7   4   6      394.66      409.17     13.61 o
  -6   4   6     2718.42     2715.05     37.30 o
  -5   4   6      385.30      422.43     13.92 o
  -4   4   6     1008.84      939.49     19.55 o
  -3   4   6      729.12      891.44     43.67 o
  -2   4   6     3667.25     3384.65     53.67 o
  -1   4   6     2146.09     1981.62     53.89 o
   0   4   6     1794.77     1898.75     71.76 o
   1   4   6      434.26      487.23     17.52 o
   2   4   6       40.35       30.30     13.82 o
   3   4   6     1677.10     1653.73     39.26 o
   4   4   6     1179.33     1160.03     25.56 o
   5   4   6     1391.83     1373.55     28.88 o
   6   4   6       79.55       87.51     15.45 o
   7   4   6      756.49      712.33     21.71 o
   8   4   6     1073.59     1040.24     31.13 o
   9   4   6      165.43      189.98     23.14 o
  10   4   6     1485.88     1428.04     47.93 o
  11   4   6       17.62       13.77     31.48 o
  12   4   6      103.56      113.24     34.91 o
  13   4   6      122.24       84.98     38.46 o
  14   4   6       11.56       66.25     73.33 o
  15   4   6        0.77       36.42     51.91 o
  16   4   6        8.37        2.14     53.62 o
  17   4   6        9.49       35.85     55.91 o
 -21   5   6       13.84       15.24     77.45 o
 -20   5   6        8.12       21.35     55.42 o
 -19   5   6      134.95      107.88     46.62 o
 -18   5   6        3.03       12.52     37.54 o
 -17   5   6      148.18      106.52     36.59 o
 -16   5   6        0.06       -7.89     32.87 o
 -15   5   6      175.48      203.26     29.76 o
 -14   5   6      157.97      195.03     28.26 o
 -13   5   6      153.88      171.61     28.99 o
 -12   5   6      168.22      192.43     24.21 o
 -11   5   6      410.75      451.80     27.81 o
 -10   5   6      152.93      133.79     23.03 o
  -9   5   6     3502.38     3552.10     59.25 o
  -8   5   6      689.00      733.77     20.00 o
  -7   5   6      143.35      118.04     14.13 o
  -6   5   6       20.54        0.94     13.62 o
  -5   5   6     1967.89     2091.16     33.01 o
  -4   5   6      624.53      720.88     19.04 o
  -3   5   6     2716.18     2522.51     51.14 o
  -2   5   6      236.32      249.27     14.61 o
  -1   5   6     1616.03     1500.64     27.99 o
   0   5   6        3.26       -7.00     15.39 o
   1   5   6     2464.90     2446.24     52.04 o
   2   5   6     1229.98     1177.72     30.49 o
   3   5   6     1095.49     1065.82     29.44 o
   4   5   6      727.79      752.64     33.25 o
   5   5   6      114.39      136.52     22.25 o
   6   5   6       13.37       35.87     22.03 o
   7   5   6     1867.51     1875.32     65.04 o
   8   5   6        9.74       21.43     28.89 o
   9   5   6      912.69      919.99     40.83 o
  10   5   6      344.59      342.10     32.91 o
  11   5   6       36.26       23.40     31.23 o
  12   5   6        0.00        5.84     36.51 o
  13   5   6      280.73      276.39     51.81 o
  14   5   6        5.58      -27.93     62.16 o
  15   5   6       30.43        5.91     67.89 o
  16   5   6        0.24       35.66     63.74 o
 -20   6   6      110.09      224.55    112.52 o
 -19   6   6       34.99       43.73     55.48 o
 -18   6   6        1.82      -46.13     52.66 o
 -17   6   6       23.42      -13.87     43.54 o
 -16   6   6      588.03      612.09     45.48 o
 -15   6   6       82.75       31.48     34.79 o
 -14   6   6      135.37      144.59     40.05 o
 -13   6   6      428.65      365.17     34.98 o
 -12   6   6      146.26      116.36     25.85 o
 -11   6   6       38.01       59.38     24.87 o
 -10   6   6       29.34       33.95     23.45 o
  -9   6   6       20.63       34.05     21.90 o
  -8   6   6      596.26      647.51     24.93 o
  -7   6   6       33.03       46.58     18.76 o
  -6   6   6      704.77      721.80     24.15 o
  -5   6   6        5.21       13.95     17.28 o
  -4   6   6     1817.80     1830.50     35.43 o
  -3   6   6      501.89      419.40     21.21 o
  -2   6   6      804.18      800.00     29.41 o
  -1   6   6     1606.43     1501.63     33.40 o
   0   6   6      814.72      850.95     36.75 o
   1   6   6       53.45      -25.68     25.68 o
   2   6   6     2490.85     2505.74     59.80 o
   3   6   6       60.43       50.03     27.12 o
   4   6   6      568.77      606.42     30.47 o
   5   6   6      187.91      201.28     25.44 o
   6   6   6      373.83      409.62    102.12 o
   7   6   6      244.14      211.64     33.29 o
   8   6   6      579.33      581.71     39.34 o
   9   6   6       69.68       -3.14     33.93 o
  10   6   6       34.32       14.26     34.46 o
  11   6   6       98.95       51.81     41.20 o
  12   6   6       80.98       59.47     42.84 o
  13   6   6        1.52      -33.17    108.08 o
  14   6   6       15.59       23.38    178.27 o
  15   6   6        2.40      -72.26     72.26 o
 -18   7   6        1.04      -24.73     57.27 o
 -17   7   6        8.00      -27.52     47.74 o
 -16   7   6        1.22        2.90     45.48 o
 -15   7   6        0.97        9.31     43.98 o
 -14   7   6       92.05      210.53     43.74 o
 -13   7   6        0.07       31.32     39.85 o
 -12   7   6       22.22       38.77     34.05 o
 -11   7   6       15.35       -5.39     31.04 o
 -10   7   6       31.01       57.49     29.46 o
  -9   7   6        7.97       -6.00     27.91 o
  -8   7   6       14.69       47.77     27.15 o
  -7   7   6       69.56       84.88     26.38 o
  -6   7   6        6.07       18.07     33.98 o
  -5   7   6       36.07       42.91     24.05 o
  -4   7   6       36.68       60.02     21.94 o
  -3   7   6      280.21      255.98     24.96 o
  -2   7   6       87.73       81.38     22.89 o
  -1   7   6      160.59      150.39     21.88 o
   0   7   6       28.10       14.62     29.31 o
   1   7   6      152.58      201.11     31.94 o
   2   7   6       44.33      -23.43     30.85 o
   3   7   6       81.07       39.62     31.74 o
   4   7   6       80.73       56.18     32.76 o
   5   7   6      152.42      128.40     42.72 o
   6   7   6       50.84        8.31     33.50 o
   7   7   6       12.24      -11.28     35.07 o
   8   7   6      187.79      159.28     41.14 o
   9   7   6        9.32       31.51     46.84 o
  10   7   6       13.73       23.34     49.93 o
  11   7   6        0.34       21.16     46.65 o
  12   7   6        6.07       37.64     51.15 o
  13   7   6        0.47       20.21     59.05 o
 -16   8   6       47.16       45.83     57.98 o
 -15   8   6        0.89      -35.21     54.64 o
 -14   8   6      110.64      128.80     53.70 o
 -13   8   6       60.94       -6.60     51.10 o
 -12   8   6      153.18      118.90     48.16 o
 -11   8   6       80.47       37.10     43.74 o
 -10   8   6      319.31      353.30     37.34 o
  -9   8   6       39.44       60.30     32.84 o
  -8   8   6      230.69      216.74     33.75 o
  -7   8   6        1.83       31.08     31.39 o
  -6   8   6      126.76      149.51     31.45 o
  -5   8   6       21.83       41.60     29.07 o
  -4   8   6      233.60      226.73     29.32 o
  -3   8   6      142.22      142.38     27.86 o
  -2   8   6      444.66      451.22     44.76 o
  -1   8   6      155.07      196.30     36.13 o
   0   8   6      269.44      342.54     39.51 o
   1   8   6       50.59       91.49     36.88 o
   2   8   6      195.00      266.75     55.13 o
   3   8   6       42.01       32.67     45.68 o
   4   8   6       38.97       42.10     37.25 o
   5   8   6        4.78        7.74     36.92 o
   6   8   6      235.11      244.70     49.46 o
   7   8   6      149.97      145.14     52.12 o
   8   8   6      199.18      170.92     53.17 o
   9   8   6       99.79      112.00     54.82 o
  10   8   6       91.47      147.39     58.25 o
  11   8   6        2.78       10.31     59.97 o
 -13   9   6        7.57       80.34     57.82 o
 -12   9   6        0.07       22.06     55.58 o
 -11   9   6        2.52        1.48     53.43 o
 -10   9   6        0.32        1.77     49.91 o
  -9   9   6       59.21       69.22     42.17 o
  -8   9   6       56.61        2.43     56.45 o
  -7   9   6       33.21       25.11     45.32 o
  -6   9   6        6.62      -28.56     41.55 o
  -5   9   6        0.66       25.70     35.59 o
  -4   9   6        0.48       18.08     30.60 o
  -3   9   6       12.58       19.80     41.01 o
  -2   9   6        2.08      -24.13     38.60 o
  -1   9   6       76.64       74.40     83.90 o
   0   9   6        1.79      -49.75     49.75 o
   1   9   6       47.73      160.05     51.58 o
   2   9   6       26.94       -0.77     51.86 o
   3   9   6       14.42      -28.56     50.76 o
   4   9   6        1.51        2.66     51.92 o
   5   9   6       10.91       41.40     52.97 o
   6   9   6       27.44      -42.68     53.17 o
   7   9   6        2.86       89.45     88.30 o
   8   9   6        4.96      -20.51     59.47 o
  -8  10   6        0.33       64.98     58.30 o
  -7  10   6        1.73       39.99     55.90 o
  -6  10   6       63.20       87.97     81.92 o
  -5  10   6        2.80       25.52     54.99 o
  -4  10   6        1.43       28.95     71.91 o
  -3  10   6       23.52       94.14     74.69 o
  -2  10   6       16.06      -64.93     64.93 o
  -1  10   6       11.64       54.93     68.46 o
   0  10   6       24.39       65.54     81.38 o
   1  10   6        1.77      -23.03     68.13 o
   2  10   6       42.42       85.34    125.84 o
   3  10   6       21.02       -8.49     70.49 o
 -24   1   7       60.37       -7.39     60.49 o
 -23   1   7      184.26      117.81     49.21 o
 -22   1   7        0.16      -52.04     55.63 o
 -21   1   7      291.80      337.20     45.36 o
 -20   1   7       46.41       18.49     38.98 o
 -19   1   7      545.08      528.38     40.92 o
 -18   1   7      919.28      813.08     37.72 o
 -17   1   7      330.26      301.32     29.55 o
 -16   1   7       34.14       -1.96     21.31 o
 -15   1   7     8615.39     8254.73    116.56 o
 -14   1   7     3700.45     3721.04     82.43 o
 -13   1   7      953.60      934.77     19.76 o
 -12   1   7      395.23      353.62     14.19 o
 -11   1   7     1917.41     1886.88     27.54 o
 -10   1   7      706.91      766.92     16.54 o
  -9   1   7     4406.17     4084.81     48.60 o
  -8   1   7     1651.31     1446.65     25.43 o
  -7   1   7     8254.34     8732.11    102.40 o
  -6   1   7        4.50       12.04      5.37 o
  -5   1   7      778.58      665.39     11.36 o
  -4   1   7       72.13      127.32      9.39 o
  -3   1   7     6402.25     6823.03     75.13 o
  -2   1   7     6038.73     5848.33     82.67 o
  -1   1   7      550.93      693.70     14.33 o
   0   1   7      621.29      610.79      9.59 o
   1   1   7     6004.34     5808.09     64.28 o
   2   1   7     1985.47     2162.49     24.22 o
   3   1   7    21828.09    22079.84    224.56 o
   4   1   7     7000.95     7047.58     75.21 o
   5   1   7        3.32       13.48      8.56 o
   6   1   7      538.17      588.02     12.32 o
   7   1   7     7674.69     7783.15     73.45 o
   8   1   7      122.14      169.85     14.06 o
   9   1   7      710.04      677.95     16.86 o
  10   1   7       63.08       66.26     14.27 o
  11   1   7       91.90      106.14     16.62 o
  12   1   7       85.39       78.18     18.12 o
  13   1   7      474.77      503.81     25.89 o
  14   1   7      434.45      510.60     28.31 o
  15   1   7      401.55      362.23     31.02 o
  16   1   7      121.84      141.06     42.09 o
  17   1   7       28.43       22.23     31.04 o
  18   1   7        0.70       27.40     30.43 o
 -23   2   7        0.79       85.38     48.48 o
 -22   2   7      354.62      433.74     50.99 o
 -21   2   7      249.80      203.32     46.15 o
 -20   2   7      165.19      187.95     42.50 o
 -19   2   7       14.31       -6.44     35.57 o
 -18   2   7      144.09      165.00     31.30 o
 -17   2   7       14.37      -20.33     25.91 o
 -16   2   7      117.67      166.95     34.30 o
 -15   2   7      723.96      553.79     29.74 o
 -14   2   7     4787.97     4165.08     72.82 o
 -13   2   7     2419.10     2413.33     41.91 o
 -12   2   7       21.81        9.21     11.01 o
 -11   2   7     2643.54     2802.11     36.37 o
 -10   2   7     4366.06     4483.73     48.90 o
  -9   2   7     2002.60     2403.91     34.53 o
  -8   2   7     9197.07     9114.20     95.12 o
  -7   2   7     5071.68     4957.77     60.98 o
  -6   2   7      525.04      540.49     13.00 o
  -5   2   7     1001.12      907.56     19.01 o
  -4   2   7    42894.50    42891.85    460.29 o
  -3   2   7     1156.03      991.38     17.92 o
  -2   2   7     1062.64     1194.84     29.22 o
  -1   2   7       40.73       59.89      7.45 o
   0   2   7      720.01      713.17     15.14 o
   1   2   7     2227.96     2370.89     29.70 o
   2   2   7     5490.50     5053.77     54.59 o
   3   2   7     8110.76     8488.35     94.70 o
   4   2   7      485.60      384.40     12.85 o
   5   2   7     2546.68     2341.24     33.49 o
   6   2   7       32.48       51.65     12.95 o
   7   2   7     2217.30     2118.25     39.79 o
   8   2   7     7259.34     7225.50     80.60 o
   9   2   7     2703.36     2815.62     38.64 o
  10   2   7       28.38       33.42     14.38 o
  11   2   7      495.81      488.37     19.38 o
  12   2   7     1532.84     1527.89     32.98 o
  13   2   7        1.94      -14.76     20.09 o
  14   2   7      593.71      592.43     31.44 o
  15   2   7      141.27      114.63     25.72 o
  16   2   7      159.71       72.63     31.92 o
  17   2   7       81.93        3.51     52.02 o
  18   2   7      290.89      253.56     98.23 o
 -23   3   7       23.55       31.90     61.68 o
 -22   3   7       39.48       46.60     48.22 o
 -21   3   7       21.55      -29.37     45.00 o
 -20   3   7        0.86       -7.53     42.07 o
 -19   3   7      241.39      222.28     42.12 o
 -18   3   7       40.70       92.45     32.34 o
 -17   3   7     1096.85     1117.81     48.63 o
 -16   3   7      515.46      599.19     38.16 o
 -15   3   7      306.45      335.70     28.19 o
 -14   3   7       12.92        7.08     21.74 o
 -13   3   7       74.05       65.96     17.43 o
 -12   3   7       96.36       58.67     13.63 o
 -11   3   7     1414.82     1485.70     29.67 o
 -10   3   7     1428.40     1386.77     30.74 o
  -9   3   7       46.10       46.81     11.36 o
  -8   3   7     1068.78     1121.19     32.64 o
  -7   3   7       41.56       65.74     13.86 o
  -6   3   7        1.37       24.11      8.86 o
  -5   3   7      106.31      117.92      9.67 o
  -4   3   7      641.51      717.53     19.02 o
  -3   3   7     2279.66     2408.36     40.18 o
  -2   3   7       39.40       63.70     13.84 o
  -1   3   7     5787.81     5626.59     74.94 o
   0   3   7     1746.61     1614.53     25.17 o
   1   3   7       82.91       94.65     16.61 o
   2   3   7       27.04       22.79      9.12 o
   3   3   7     1699.61     1772.73     29.35 o
   4   3   7      630.28      563.30     16.97 o
   5   3   7     3755.54     3748.19     48.29 o
   6   3   7     1180.45     1148.40     23.41 o
   7   3   7      315.60      282.59     25.32 o
   8   3   7      536.77      520.27     23.79 o
   9   3   7      132.02      144.66     22.31 o
  10   3   7      409.84      380.09     28.41 o
  11   3   7      399.35      392.08     30.14 o
  12   3   7       34.56       38.26     29.81 o
  13   3   7        4.79      -33.04     33.85 o
  14   3   7        4.30      -34.27     42.59 o
  15   3   7      214.40      197.11     67.85 o
  16   3   7       76.90       68.80     71.01 o
  17   3   7      119.19       93.87     55.80 o
 -22   4   7       68.70       41.30     82.72 o
 -21   4   7       30.22       13.72     47.73 o
 -20   4   7      122.02      196.00     47.04 o
 -19   4   7        4.13       -2.37     42.74 o
 -18   4   7      690.82      627.43     41.23 o
 -17   4   7      256.54      275.35     34.54 o
 -16   4   7       11.51      -27.59     27.98 o
 -15   4   7       53.52       11.75     41.55 o
 -14   4   7      568.00      623.52     36.51 o
 -13   4   7       16.37       37.84     22.29 o
 -12   4   7     1755.71     1811.83     39.91 o
 -11   4   7       62.58       79.63     16.98 o
 -10   4   7     5406.31     4996.48     62.87 o
  -9   4   7      558.15      587.77     30.36 o
  -8   4   7     2893.70     2828.42     54.30 o
  -7   4   7      899.24      882.56     22.67 o
  -6   4   7     2085.67     2184.24     34.37 o
  -5   4   7      588.26      615.28     17.33 o
  -4   4   7    18775.97    18900.61    241.72 o
  -3   4   7     1992.42     1853.72     33.12 o
  -2   4   7     6383.47     6177.99     93.06 o
  -1   4   7     1577.79     1572.98     33.83 o
   0   4   7     3845.81     3479.70     58.06 o
   1   4   7     2473.34     2256.86     43.08 o
   2   4   7      771.40      792.23     25.42 o
   3   4   7      197.09      233.57     16.93 o
   4   4   7     2668.49     2504.89     59.25 o
   5   4   7        1.64       18.81     15.18 o
   6   4   7     1843.67     1836.66     35.43 o
   7   4   7      577.56      557.41     26.75 o
   8   4   7      676.95      709.37     41.07 o
   9   4   7      843.48      875.05     31.05 o
  10   4   7      230.24      248.67     33.78 o
  11   4   7       15.94      -13.24     31.56 o
  12   4   7      498.78      527.48     42.07 o
  13   4   7       81.37      -22.82     57.31 o
  14   4   7     1272.28     1238.16     64.33 o
  15   4   7       39.09       64.67     49.44 o
  16   4   7        5.94      -56.10     56.10 o
 -21   5   7       63.13      235.32     74.93 o
 -20   5   7       67.04      -28.95     69.66 o
 -19   5   7      242.75      202.30     55.43 o
 -18   5   7       18.72       15.93     36.81 o
 -17   5   7       85.39       95.30     35.57 o
 -16   5   7        0.46      -10.39     32.01 o
 -15   5   7       35.58       11.91     27.73 o
 -14   5   7      199.54      274.62     28.11 o
 -13   5   7      601.47      560.33     46.75 o
 -12   5   7      219.88      251.36     27.66 o
 -11   5   7     1121.53     1220.64     40.23 o
 -10   5   7      298.37      280.73     21.74 o
  -9   5   7     1204.10     1137.44     28.70 o
  -8   5   7      532.92      574.47     28.26 o
  -7   5   7       10.86       17.56     13.07 o
  -6   5   7       86.10       89.78     13.73 o
  -5   5   7       22.24       14.67     15.29 o
  -4   5   7      989.02      909.03     25.34 o
  -3   5   7     1999.18     1807.89     35.46 o
  -2   5   7      980.75      920.14     24.81 o
  -1   5   7      477.92      568.58     23.34 o
   0   5   7        1.48       -6.46     15.53 o
   1   5   7      225.84      255.62     18.64 o
   2   5   7      147.65      150.69     18.68 o
   3   5   7      207.94      253.97     21.35 o
   4   5   7      403.29      431.11     29.85 o
   5   5   7       31.24       18.23     20.00 o
   6   5   7      299.02      288.35     29.44 o
   7   5   7      704.91      800.14     56.77 o
   8   5   7     1129.13     1216.60     43.39 o
   9   5   7       23.02       21.09     28.57 o
  10   5   7       35.08       50.36     31.61 o
  11   5   7       31.66       16.60     36.06 o
  12   5   7       69.82       81.07     39.34 o
  13   5   7        9.13       75.53     66.72 o
  14   5   7       57.91       19.35     66.44 o
  15   5   7       26.69       -1.67     53.29 o
 -20   6   7       24.00        6.02     80.41 o
 -19   6   7       15.81      -31.64    105.34 o
 -18   6   7       53.70       53.25     44.00 o
 -17   6   7       94.84       27.08     41.44 o
 -16   6   7      176.27      204.77     40.98 o
 -15   6   7       83.40       84.15     34.17 o
 -14   6   7       98.73      118.45     34.69 o
 -13   6   7      202.89      194.33     31.72 o
 -12   6   7      282.15      345.94     31.62 o
 -11   6   7       61.08       76.00     27.97 o
 -10   6   7        6.11       13.31     23.26 o
  -9   6   7      219.06      239.60     23.38 o
  -8   6   7      596.46      633.24     28.94 o
  -7   6   7        3.09       12.89     18.06 o
  -6   6   7     2619.10     2486.71     42.75 o
  -5   6   7      297.15      302.75     19.20 o
  -4   6   7       47.78       55.55     17.38 o
  -3   6   7       41.86       35.61     21.41 o
  -2   6   7      425.69      469.09     26.17 o
  -1   6   7      352.02      307.44     28.37 o
   0   6   7     1888.46     1617.41     57.92 o
   1   6   7        8.73       16.09     26.08 o
   2   6   7      237.44      284.40     29.61 o
   3   6   7     1083.62     1088.79     40.83 o
   4   6   7       90.40       61.06     28.25 o
   5   6   7      147.11      164.62     33.00 o
   6   6   7      142.29      208.99     31.26 o
   7   6   7       90.40      105.46     31.58 o
   8   6   7       15.69       27.37     32.00 o
   9   6   7        9.19        1.75     36.51 o
  10   6   7      441.11      373.31     38.03 o
  11   6   7      199.15      184.03     38.84 o
  12   6   7       60.41       38.35     55.16 o
  13   6   7      127.49       91.44     70.65 o
  14   6   7       31.61      100.29     73.49 o
 -18   7   7        0.06        3.75     56.52 o
 -17   7   7        5.29       32.34     59.12 o
 -16   7   7        7.76      -24.30     45.93 o
 -15   7   7      780.96      810.27     47.61 o
 -14   7   7        8.62      -40.32     40.32 o
 -13   7   7      367.51      453.14     51.07 o
 -12   7   7       52.90       71.39     42.63 o
 -11   7   7      673.36      751.14     63.00 o
 -10   7   7      212.07      197.82     32.69 o
  -9   7   7       85.33      113.56     29.01 o
  -8   7   7       33.06        3.65     26.29 o
  -7   7   7      755.79      857.82     37.55 o
  -6   7   7      229.03      278.31     26.75 o
  -5   7   7     1098.18     1070.82     32.00 o
  -4   7   7      297.90      316.39     22.04 o
  -3   7   7      146.54      192.74     31.66 o
  -2   7   7        4.46      -29.23     29.23 o
  -1   7   7      121.34      113.15     31.83 o
   0   7   7      371.29      325.93     34.56 o
   1   7   7      497.88      542.35     36.66 o
   2   7   7       74.84        8.13     36.06 o
   3   7   7      826.83      751.57     47.00 o
   4   7   7       37.69       49.29     32.90 o
   5   7   7      291.40      395.22     37.89 o
   6   7   7        1.93       38.23     51.20 o
   7   7   7      320.81      333.67     39.76 o
   8   7   7       52.51       32.74     38.12 o
   9   7   7       17.59       -0.47     39.66 o
  10   7   7       17.16       -6.42     49.57 o
  11   7   7      196.86      115.61     47.79 o
  12   7   7      161.00      207.39     72.88 o
 -16   8   7        1.16        1.45     50.12 o
 -15   8   7        9.77       44.59     54.68 o
 -14   8   7       20.15      -12.95     50.37 o
 -13   8   7       17.46       32.60     50.18 o
 -12   8   7        4.17       29.08     40.32 o
 -11   8   7       49.26       57.62     62.07 o
 -10   8   7       36.47        3.62     39.38 o
  -9   8   7       96.98       94.65     39.05 o
  -8   8   7        9.27       24.01     36.49 o
  -7   8   7       14.20       29.78     28.23 o
  -6   8   7      147.02      196.14     36.29 o
  -5   8   7       30.68       13.97     36.13 o
  -4   8   7       41.52       42.74     39.03 o
  -3   8   7        5.38       -5.40     33.38 o
  -2   8   7        9.37       -8.79     36.31 o
  -1   8   7      245.86      316.93     45.43 o
   0   8   7        0.35      -27.63     44.11 o
   1   8   7       40.89      -41.31     41.31 o
   2   8   7        5.03       23.39     44.20 o
   3   8   7      109.68       53.31     46.77 o
   4   8   7       10.85      -36.16     36.16 o
   5   8   7        5.41      -39.09     39.09 o
   6   8   7        1.25      -39.51     39.51 o
   7   8   7       52.00       23.29     68.31 o
   8   8   7        2.37      -21.98     52.41 o
   9   8   7       30.09      -18.63     80.74 o
  10   8   7       24.03       -2.29     56.20 o
 -13   9   7       63.25      116.65     59.15 o
 -12   9   7        8.80       81.51     68.46 o
 -11   9   7      117.04      168.13     55.40 o
 -10   9   7        2.58       18.07     75.59 o
  -9   9   7       28.56       44.92     45.45 o
  -8   9   7       24.96       34.31     44.02 o
  -7   9   7       24.22       51.65     43.53 o
  -6   9   7        2.99       31.72     40.72 o
  -5   9   7        3.32      -37.05     55.81 o
  -4   9   7        4.89      -49.96     49.96 o
  -3   9   7       59.54       56.64     48.82 o
  -2   9   7       53.56       68.26     49.75 o
  -1   9   7      148.64      216.93     53.19 o
   0   9   7      148.91      172.24     50.98 o
   1   9   7       34.14       67.22     52.51 o
   2   9   7       82.54      199.78     52.91 o
   3   9   7       10.85       62.32     66.28 o
   4   9   7        0.16       77.73     51.78 o
   5   9   7      100.53      103.32     55.94 o
   6   9   7        1.54       -1.20     55.21 o
   7   9   7       67.69      138.78     58.63 o
  -8  10   7       21.05       36.00     72.97 o
  -7  10   7        0.00       32.05     73.36 o
  -6  10   7        4.38      -68.95     68.95 o
  -5  10   7       22.15       92.85     68.86 o
  -4  10   7      178.53      117.92     70.44 o
  -3  10   7       37.32      -51.95     66.84 o
  -2  10   7        8.75       69.21     95.91 o
  -1  10   7       24.60       91.36     58.43 o
   0  10   7       36.51       52.73     95.46 o
   1  10   7        0.16        4.64     59.22 o
   2  10   7        0.69      -18.83     55.93 o
 -24   0   8      161.74      242.28     76.27 o
 -23   0   8       10.94       -7.13     62.83 o
 -22   0   8      228.99      251.63     93.12 o
 -21   0   8      186.41      105.46     59.94 o
 -20   0   8      594.38      511.82     62.74 o
 -19   0   8      924.18      731.97     60.37 o
 -18   0   8      414.65      423.16     53.45 o
 -17   0   8      207.79      144.04     45.11 o
 -16   0   8     2541.92     2151.59     63.91 o
 -15   0   8       49.54       63.67     28.97 o
 -14   0   8        4.02      -17.18     17.18 o
 -13   0   8      182.30      207.12     21.22 o
 -12   0   8     2321.42     1925.56     49.94 o
 -11   0   8     2651.99     2741.89     96.74 o
 -10   0   8     8428.52     8218.43    150.23 o
  -9   0   8    11983.41    11491.29    204.50 o
  -8   0   8    10388.40    10281.26    182.60 o
  -7   0   8      724.43      635.14     25.30 o
  -6   0   8    61257.61    63811.27    953.98 o
  -5   0   8     3260.58     3322.29     83.41 o
  -4   0   8     8063.13     9107.07    138.20 o
  -3   0   8     3716.27     4149.94     73.57 o
  -2   0   8     8287.87     8137.94    142.27 o
  -1   0   8      326.92      390.16     12.53 o
   0   0   8    31648.38    33173.52    449.53 o
   1   0   8      220.73      348.23     10.50 o
   2   0   8    15895.83    17605.15    240.45 o
   3   0   8     1140.75     1379.23     29.44 o
   4   0   8      215.59      177.50     13.91 o
   5   0   8       26.30        2.40      9.41 o
   6   0   8    22021.69    21282.26    268.68 o
   7   0   8     7795.71     7760.38    127.05 o
   8   0   8      126.12       73.22     15.68 o
   9   0   8       27.95       51.17     18.26 o
  10   0   8      761.43      845.44     32.97 o
  11   0   8      772.85      671.41     44.86 o
  12   0   8     3446.41     3209.75     67.95 o
  13   0   8     1722.93     1795.61     59.36 o
  14   0   8       44.69       22.87     34.10 o
  15   0   8        3.39       23.80     35.37 o
  16   0   8      366.17      373.61     40.52 o
  17   0   8      353.27      387.14     61.38 o
 -24   1   8       20.76      -32.23     51.00 o
 -23   1   8        1.90      -48.69     48.69 o
 -22   1   8      144.25       87.54     45.83 o
 -21   1   8      624.12      555.15     48.38 o
 -20   1   8      307.13      319.06     41.26 o
 -19   1   8        0.24      -22.80     35.73 o
 -18   1   8       73.23       92.15     34.13 o
 -17   1   8      700.60      725.69     33.40 o
 -16   1   8      192.43      233.80     24.26 o
 -15   1   8       97.69       95.04     22.76 o
 -14   1   8       66.75       75.15     13.94 o
 -13   1   8     1487.63     1553.01     30.12 o
 -12   1   8       15.24       12.22     10.62 o
 -11   1   8    11516.13    11426.91    135.74 o
 -10   1   8     3438.64     3363.87     45.36 o
  -9   1   8       92.78       85.27     10.42 o
  -8   1   8      834.37      845.10     16.86 o
  -7   1   8     1111.77     1112.34     18.34 o
  -6   1   8      802.90      894.55     15.22 o
  -5   1   8    12670.27    12970.38    139.41 o
  -4   1   8     5124.97     5026.44     59.56 o
  -3   1   8       64.10      117.39     10.24 o
  -2   1   8        3.63        4.22      7.01 o
  -1   1   8      733.84      956.31     20.68 o
   0   1   8     3249.34     3168.54     34.38 o
   1   1   8     5886.55     6246.06     62.04 o
   2   1   8       50.70       95.35      6.11 o
   3   1   8     2185.79     2263.95     26.25 o
   4   1   8     1743.29     1631.19     24.61 o
   5   1   8     4272.01     4199.87     48.29 o
   6   1   8     3092.47     3299.06     40.59 o
   7   1   8     1163.19     1016.80     21.23 o
   8   1   8     1403.37     1295.98     23.26 o
   9   1   8       47.93       28.82     12.28 o
  10   1   8     1190.99     1085.19     28.65 o
  11   1   8      574.88      544.03     20.35 o
  12   1   8       32.55       26.78     17.89 o
  13   1   8      954.18      931.43     28.66 o
  14   1   8       15.46       18.55     22.58 o
  15   1   8      116.02      104.59     23.95 o
  16   1   8      308.12      369.98     31.49 o
  17   1   8       13.74       -2.56     39.72 o
 -24   2   8      138.39      127.98    131.01 o
 -23   2   8      485.68      694.39     55.91 o
 -22   2   8        1.84      -44.86     46.32 o
 -21   2   8       21.40        4.81     41.82 o
 -20   2   8      405.17      416.64     44.75 o
 -19   2   8      266.17      260.27     47.74 o
 -18   2   8     1043.38     1008.15     45.40 o
 -17   2   8        0.81       25.76     27.46 o
 -16   2   8     1179.22     1101.74     37.06 o
 -15   2   8     1034.54     1029.63     39.25 o
 -14   2   8     1077.96      990.65     28.96 o
 -13   2   8      347.58      331.71     15.45 o
 -12   2   8       39.53       56.82     12.94 o
 -11   2   8       66.94      102.39     12.23 o
 -10   2   8     1059.86     1064.36     19.83 o
  -9   2   8     3241.06     3534.02     41.19 o
  -8   2   8     7137.76     7060.26     79.05 o
  -7   2   8      182.09      233.73     10.18 o
  -6   2   8      810.50      743.32     16.18 o
  -5   2   8     7011.81     7243.21     80.64 o
  -4   2   8     2420.96     2832.92     36.25 o
  -3   2   8     1218.60     1197.04     19.88 o
  -2   2   8    10183.00    10823.62    138.15 o
  -1   2   8        4.27       -6.38      6.38 o
   0   2   8     3632.32     3929.44     53.41 o
   1   2   8       33.23       31.52      7.25 o
   2   2   8     1954.41     1702.04     24.17 o
   3   2   8      105.03       84.90      8.73 o
   4   2   8     3527.68     3456.78     43.93 o
   5   2   8      141.89      211.59     14.06 o
   6   2   8       77.02       70.48     12.93 o
   7   2   8       16.92        4.01     13.23 o
   8   2   8     3128.12     2985.84     46.60 o
   9   2   8     1925.96     1814.85     36.96 o
  10   2   8      540.47      543.27     24.35 o
  11   2   8      255.66      298.80     27.15 o
  12   2   8      375.14      429.86     31.50 o
  13   2   8      164.31      226.74     31.58 o
  14   2   8       70.45       86.93     36.27 o
  15   2   8        7.70       45.68     36.87 o
  16   2   8      517.93      487.08     54.00 o
  17   2   8       45.40       33.45     52.89 o
 -23   3   8      196.98      270.29    106.43 o
 -22   3   8      140.64      231.22     49.21 o
 -21   3   8       84.63       74.59     45.14 o
 -20   3   8       75.77       70.86     42.01 o
 -19   3   8        4.63       -2.03     40.35 o
 -18   3   8      429.87      353.34     40.05 o
 -17   3   8      693.25      849.90     38.28 o
 -16   3   8      532.13      754.51     34.58 o
 -15   3   8      469.80      393.98     28.59 o
 -14   3   8      367.03      342.43     33.94 o
 -13   3   8     1614.49     1620.38     34.20 o
 -12   3   8      431.34      504.58     18.89 o
 -11   3   8     1012.90     1010.21     22.23 o
 -10   3   8      348.82      362.23     14.70 o
  -9   3   8     5030.10     4958.74     59.72 o
  -8   3   8      181.07      170.52     12.42 o
  -7   3   8     4259.09     4225.98     51.07 o
  -6   3   8       50.35       17.91      7.52 o
  -5   3   8    20517.38    20639.36    258.14 o
  -4   3   8    16425.62    16773.02    212.75 o
  -3   3   8        8.52       37.74     10.68 o
  -2   3   8        7.81       22.18     11.03 o
  -1   3   8     5818.33     5721.50     77.03 o
   0   3   8      722.67      688.08     29.34 o
   1   3   8     8220.25     8478.14    111.81 o
   2   3   8    15500.05    16123.04    176.75 o
   3   3   8     1284.91     1207.66     21.79 o
   4   3   8      160.45      204.28     22.24 o
   5   3   8     6520.47     6619.80     83.84 o
   6   3   8      485.30      495.22     20.92 o
   7   3   8      346.54      345.28     23.86 o
   8   3   8      241.11      208.79     26.45 o
   9   3   8      778.24      829.94     28.99 o
  10   3   8       23.43       56.90     25.32 o
  11   3   8     2332.83     2394.23     51.00 o
  12   3   8       11.82       53.17     28.87 o
  13   3   8       12.67      -34.56     34.56 o
  14   3   8        1.38        6.50     46.94 o
  15   3   8       98.78       -2.44     49.55 o
  16   3   8       79.52       26.24     52.10 o
 -22   4   8       34.94      -13.44     59.30 o
 -21   4   8        7.11      -32.85     55.51 o
 -20   4   8        0.89       54.96     45.15 o
 -19   4   8       94.67      115.02     42.47 o
 -18   4   8      153.36      176.76     39.20 o
 -17   4   8      299.23      257.39     33.87 o
 -16   4   8      293.84      267.72     32.17 o
 -15   4   8      228.33      252.53     29.00 o
 -14   4   8      286.79      358.01     26.58 o
 -13   4   8      348.81      453.56     33.01 o
 -12   4   8       45.47       82.14     20.19 o
 -11   4   8       50.83       43.38     16.70 o
 -10   4   8     2330.42     2253.31     38.53 o
  -9   4   8     1242.90     1165.59     29.16 o
  -8   4   8        8.37       12.83     11.93 o
  -7   4   8     3846.34     3871.08     49.31 o
  -6   4   8      840.06      788.00     20.04 o
  -5   4   8      179.09      161.68     12.82 o
  -4   4   8     3665.79     3801.06     69.88 o
  -3   4   8        2.93        0.63      8.91 o
  -2   4   8      326.22      396.10     18.16 o
  -1   4   8     3324.54     3237.73     95.91 o
   0   4   8     3259.99     3394.19     75.18 o
   1   4   8      286.96      288.51     21.02 o
   2   4   8      193.59      221.14     15.35 o
   3   4   8      134.92      169.22     15.68 o
   4   4   8      381.55      402.06     26.57 o
   5   4   8     1018.91      956.88     29.40 o
   6   4   8      322.91      300.14     20.66 o
   7   4   8      232.88      166.11     20.22 o
   8   4   8        2.58       10.35     22.91 o
   9   4   8      381.52      399.63     30.10 o
  10   4   8      103.22       98.83     31.58 o
  11   4   8       12.18       15.50     39.96 o
  12   4   8        5.51       37.18     39.86 o
  13   4   8      488.54      453.22     50.90 o
  14   4   8      182.19      273.92     57.98 o
  15   4   8      114.63      106.89     55.25 o
  16   4   8       84.21       -5.46     72.36 o
 -21   5   8       92.10       76.94     74.44 o
 -20   5   8       71.35      -10.13     66.75 o
 -19   5   8       54.20      101.43     53.12 o
 -18   5   8        3.90      -17.05     60.49 o
 -17   5   8      454.06      385.38     37.90 o
 -16   5   8       26.53       -1.26     31.75 o
 -15   5   8      161.06      179.27     28.94 o
 -14   5   8       89.10      113.45     27.10 o
 -13   5   8     2234.50     2257.10     53.99 o
 -12   5   8     1627.52     1666.27     45.95 o
 -11   5   8     2323.12     2247.50     59.33 o
 -10   5   8        2.68        0.71     21.93 o
  -9   5   8     1212.33     1246.33     40.95 o
  -8   5   8      357.47      389.67     19.72 o
  -7   5   8     2051.02     1954.77     36.02 o
  -6   5   8      499.76      483.39     19.04 o
  -5   5   8      200.42      174.58     20.48 o
  -4   5   8       32.53       32.96     16.36 o
  -3   5   8     1400.79     1444.53     33.02 o
  -2   5   8      885.83      897.77     44.80 o
  -1   5   8      410.89      343.83     29.42 o
   0   5   8      520.35      542.05     23.73 o
   1   5   8      374.22      350.85     22.33 o
   2   5   8        0.08        4.41     20.36 o
   3   5   8     1153.91     1290.91     33.62 o
   4   5   8       83.72      156.63     23.07 o
   5   5   8      989.14      980.09     32.73 o
   6   5   8      498.41      544.08     35.20 o
   7   5   8      111.55      103.36     35.13 o
   8   5   8      111.84      104.92     31.42 o
   9   5   8     1426.52     1416.29     45.40 o
  10   5   8      167.73      166.58     33.53 o
  11   5   8      194.43      259.60     38.62 o
  12   5   8        0.50      -27.35     47.08 o
  13   5   8      127.48       39.55     65.50 o
  14   5   8        0.24       74.25     78.43 o
  15   5   8       72.02      -48.22     85.15 o
 -20   6   8       34.54      143.00     76.59 o
 -19   6   8       34.56      103.82     58.54 o
 -18   6   8       68.14       16.66     81.83 o
 -17   6   8       31.35       60.44     49.33 o
 -16   6   8       74.39       95.39     37.25 o
 -15   6   8      161.58      190.17     34.49 o
 -14   6   8        5.64      -18.24     35.35 o
 -13   6   8       65.71       61.19     36.50 o
 -12   6   8       85.73       74.58     33.18 o
 -11   6   8       63.44       71.03     30.70 o
 -10   6   8      545.76      480.93     34.37 o
  -9   6   8      161.45      176.14     23.69 o
  -8   6   8      303.55      323.68     23.13 o
  -7   6   8        5.00       21.62     22.26 o
  -6   6   8      569.64      537.41     26.99 o
  -5   6   8      432.42      354.32     25.51 o
  -4   6   8     1051.59     1079.54     37.75 o
  -3   6   8      137.44      115.09     24.89 o
  -2   6   8     3269.13     3235.59     69.08 o
  -1   6   8      474.42      520.24     49.74 o
   0   6   8     2529.06     2135.28     56.56 o
   1   6   8        4.24      -20.27     25.42 o
   2   6   8      257.17      229.83     29.22 o
   3   6   8       23.21        7.05     26.49 o
   4   6   8      114.71      164.99     29.22 o
   5   6   8      106.79      132.56     52.65 o
   6   6   8      761.99      780.53     38.94 o
   7   6   8      156.90      159.27     33.63 o
   8   6   8      682.61      689.21     41.51 o
   9   6   8       28.03       22.76     37.55 o
  10   6   8       15.82       39.41     35.98 o
  11   6   8       78.69       69.80     38.07 o
  12   6   8       14.53      -63.98     63.98 o
  13   6   8       23.18       -6.97     66.41 o
 -18   7   8       22.20       28.41     73.54 o
 -17   7   8        2.37      -40.98     56.60 o
 -16   7   8       39.19      -33.21     44.71 o
 -15   7   8       74.25      126.67     80.53 o
 -14   7   8        5.66       86.49     41.23 o
 -13   7   8      133.58      105.54     38.92 o
 -12   7   8       29.18       98.12     37.36 o
 -11   7   8       12.51       39.11     35.02 o
 -10   7   8       12.36      -15.99     32.93 o
  -9   7   8       90.96       98.73     48.72 o
  -8   7   8       48.20       34.06     38.78 o
  -7   7   8       38.74       13.65     32.69 o
  -6   7   8       62.77       44.86     26.07 o
  -5   7   8       85.47      114.68     26.70 o
  -4   7   8       15.69       36.22     25.95 o
  -3   7   8      211.54      140.84     31.26 o
  -2   7   8        1.77      -25.51     30.17 o
  -1   7   8       58.29       64.19     31.44 o
   0   7   8        2.47       19.96     35.95 o
   1   7   8        0.60       -9.87     41.20 o
   2   7   8      105.27       85.56     39.97 o
   3   7   8       14.11      -18.17     31.82 o
   4   7   8       92.55       49.56     34.19 o
   5   7   8       19.76       42.21     34.89 o
   6   7   8        0.19       16.64     34.16 o
   7   7   8        0.47      -11.21     36.50 o
   8   7   8        3.82       -1.04     39.49 o
   9   7   8        3.01       14.02     40.51 o
  10   7   8       18.20       26.06     45.03 o
  11   7   8        9.67       12.81     80.89 o
  12   7   8       27.19       47.76     73.18 o
 -16   8   8        1.14      -40.65     60.97 o
 -15   8   8       44.87       81.06     70.35 o
 -14   8   8        6.34        7.41     71.53 o
 -13   8   8       25.16       -3.86     50.57 o
 -12   8   8        2.37      -48.12     48.12 o
 -11   8   8       94.44       81.50     41.80 o
 -10   8   8      122.61      225.23     40.89 o
  -9   8   8       37.77       94.84     38.40 o
  -8   8   8      210.46      200.59     39.45 o
  -7   8   8        1.20      -22.84     36.34 o
  -6   8   8      110.02       71.43     36.60 o
  -5   8   8        4.62       25.02     42.34 o
  -4   8   8       98.67       83.85     42.48 o
  -3   8   8      180.86      200.76     58.56 o
  -2   8   8     1162.46     1082.60     56.30 o
  -1   8   8      228.97      165.28     44.18 o
   0   8   8      404.43      439.70     50.22 o
   1   8   8        2.71       19.91     45.37 o
   2   8   8      632.95      575.30     50.60 o
   3   8   8        3.25      -25.76     38.68 o
   4   8   8      224.75      190.31     40.37 o
   5   8   8       49.90      120.59     40.91 o
   6   8   8       85.03       85.05     39.53 o
   7   8   8        1.65       43.87     52.58 o
   8   8   8      139.32      208.38     56.75 o
   9   8   8       44.99       57.10     56.35 o
  10   8   8       63.44       68.97     96.22 o
 -13   9   8       42.63       18.55     71.81 o
 -12   9   8       27.13       84.78     76.45 o
 -11   9   8       14.02       25.61     93.97 o
 -10   9   8        0.71      121.11     75.04 o
  -9   9   8       17.59       11.37     53.40 o
  -8   9   8        0.74      -29.58     52.15 o
  -7   9   8       23.98       14.74     50.20 o
  -6   9   8       22.28      -76.12     77.05 o
  -5   9   8       24.41      -13.27     50.79 o
  -4   9   8        0.26      -11.82     49.00 o
  -3   9   8       56.25       91.95     72.83 o
  -2   9   8        8.92      -42.10     47.99 o
  -1   9   8        0.91       30.98     49.34 o
   0   9   8        0.05       22.23     51.64 o
   1   9   8        0.46      -24.34     50.53 o
   2   9   8        4.08      -18.20     52.03 o
   3   9   8       15.88      -13.34     52.67 o
   4   9   8       38.40      137.26     56.11 o
   5   9   8       58.29       56.46     55.77 o
   6   9   8       13.94       64.60     57.15 o
   7   9   8        0.77      114.47     96.83 o
  -8  10   8        6.09      103.20     72.34 o
  -7  10   8       18.33      -21.03     69.66 o
  -6  10   8        6.31        1.21     69.66 o
  -5  10   8        0.14       -8.08     69.37 o
  -4  10   8       46.84       54.10     85.52 o
  -3  10   8        0.17       12.25     56.76 o
  -2  10   8       56.28      104.94     58.93 o
  -1  10   8        0.44       -7.65     57.30 o
   0  10   8       46.29       69.29     58.72 o
   1  10   8       14.93       47.66     59.05 o
 -24   1   9       37.87       45.62     50.81 o
 -23   1   9      395.81      281.88     49.86 o
 -22   1   9      127.41       97.59     56.89 o
 -21   1   9        3.62      -39.39     39.39 o
 -20   1   9       92.15       58.18     37.62 o
 -19   1   9     2414.91     2362.45     82.59 o
 -18   1   9     1351.46     1505.99     58.22 o
 -17   1   9      531.63      453.73     45.67 o
 -16   1   9      137.76      229.31     32.28 o
 -15   1   9     2129.11     2115.82     47.23 o
 -14   1   9       89.76       82.71     14.89 o
 -13   1   9     1780.00     1748.76     30.04 o
 -12   1   9      363.76      323.75     25.05 o
 -11   1   9     4667.15     4821.56     66.91 o
 -10   1   9       96.26      102.95     18.38 o
  -9   1   9     5331.99     5178.39     64.21 o
  -8   1   9       78.74       97.39      8.47 o
  -7   1   9    10402.20    10509.80    163.11 o
  -6   1   9     4115.36     3952.17     44.83 o
  -5   1   9      203.48      173.88      6.64 o
  -4   1   9      883.04      960.49     14.21 o
  -3   1   9     6900.20     6287.57    114.44 o
  -2   1   9     3557.72     3686.17     95.63 o
  -1   1   9    25427.74    26586.19    402.96 o
   0   1   9    10357.95    10815.68    117.09 o
   1   1   9     1871.80     2202.08     29.42 o
   2   1   9        8.08       19.72      6.52 o
   3   1   9     7469.91     7349.93     73.79 o
   4   1   9     5934.51     6008.64     69.37 o
   5   1   9     2464.92     2434.26     33.73 o
   6   1   9      443.06      488.29     14.76 o
   7   1   9     1716.04     1649.22     27.27 o
   8   1   9      345.15      344.60     18.64 o
   9   1   9      727.29      741.79     32.73 o
  10   1   9      489.59      525.42     24.81 o
  11   1   9       57.92       52.43     22.38 o
  12   1   9      162.02      191.10     27.37 o
  13   1   9       81.15       80.00     32.35 o
  14   1   9        2.49       -8.76     33.05 o
  15   1   9     1179.35     1243.57     50.93 o
  16   1   9       16.53       51.10     35.85 o
  17   1   9       53.43       21.17     53.52 o
 -24   2   9       64.91       87.82     51.87 o
 -23   2   9       10.33       -0.05     48.62 o
 -22   2   9       95.14      100.56     44.71 o
 -21   2   9        0.05       30.71     41.15 o
 -20   2   9       93.24      158.21     40.15 o
 -19   2   9       12.86       -0.27     34.85 o
 -18   2   9     1169.38     1143.24     47.44 o
 -17   2   9      616.51      638.11     46.06 o
 -16   2   9       37.30       26.68     24.65 o
 -15   2   9       82.42        7.59     22.95 o
 -14   2   9     1389.03     1377.61     34.41 o
 -13   2   9       17.08        6.96     13.78 o
 -12   2   9     3249.18     3095.61     42.24 o
 -11   2   9     1438.04     1379.03     28.23 o
 -10   2   9     2372.17     2582.80     37.68 o
  -9   2   9     2300.28     2132.30     29.93 o
  -8   2   9    15533.61    15185.78    178.09 o
  -7   2   9     5203.90     4572.94     70.51 o
  -6   2   9     2096.91     2467.04     30.75 o
  -5   2   9      121.32      159.90      9.54 o
  -4   2   9     2499.92     2590.78     33.56 o
  -3   2   9     7047.60     7329.17     94.84 o
  -2   2   9    13713.78    14228.26    180.64 o
  -1   2   9     2800.83     2720.03     38.32 o
   0   2   9      237.28      236.29     11.33 o
   1   2   9     1389.89     1328.07     20.40 o
   2   2   9     1785.11     1866.38     26.27 o
   3   2   9      528.85      513.31     15.84 o
   4   2   9     8941.09     9005.30     95.75 o
   5   2   9     2089.08     2041.24     36.56 o
   6   2   9        3.06        9.21      8.70 o
   7   2   9      164.04      169.99     16.71 o
   8   2   9      535.33      563.51     22.26 o
   9   2   9       33.68       31.58     19.38 o
  10   2   9     2620.02     2480.41     44.97 o
  11   2   9     1552.90     1602.78     44.61 o
  12   2   9        1.51      -12.29     38.45 o
  13   2   9      209.30      170.78     30.97 o
  14   2   9      868.09      884.92     50.95 o
  15   2   9      180.85      271.50     40.56 o
  16   2   9       47.17       37.92     39.05 o
 -23   3   9       28.57      -56.69     56.69 o
 -22   3   9       22.37       27.41     45.78 o
 -21   3   9       78.18      -11.37     43.69 o
 -20   3   9      403.63      445.74     45.58 o
 -19   3   9        1.45      -23.89     37.35 o
 -18   3   9      118.12       64.22     36.82 o
 -17   3   9        1.70       48.01     32.20 o
 -16   3   9       43.84       38.27     26.61 o
 -15   3   9      986.86     1076.15     35.96 o
 -14   3   9      371.27      367.51     23.05 o
 -13   3   9      273.80      328.04     19.40 o
 -12   3   9       85.72       69.15     14.63 o
 -11   3   9      208.38      226.60     14.76 o
 -10   3   9      692.53      725.66     17.96 o
  -9   3   9     1027.73     1008.80     21.19 o
  -8   3   9       15.11       19.81     14.80 o
  -7   3   9      104.81      153.03     15.95 o
  -6   3   9     2971.94     2825.81     50.54 o
  -5   3   9    10972.70    10492.47    116.35 o
  -4   3   9     4708.54     4634.21     64.05 o
  -3   3   9     1013.75     1168.05     23.08 o
  -2   3   9      194.58      202.68     11.32 o
  -1   3   9     1065.61     1024.41     21.61 o
   0   3   9       14.12       16.48     10.72 o
   1   3   9     5447.71     5429.09     68.11 o
   2   3   9      365.04      360.13     13.84 o
   3   3   9       21.49       18.43     12.38 o
   4   3   9      759.20      780.58     24.75 o
   5   3   9        0.47      -11.31     13.81 o
   6   3   9       25.49       47.45     15.70 o
   7   3   9      194.48      180.83     20.34 o
   8   3   9       46.82       61.81     21.22 o
   9   3   9     1100.36     1147.19     33.30 o
  10   3   9       69.03       85.41     24.82 o
  11   3   9        2.39       48.09     28.47 o
  12   3   9       42.80       24.08     30.17 o
  13   3   9      591.65      602.64     43.08 o
  14   3   9       17.17       -9.56     47.84 o
  15   3   9      202.70      185.78     52.79 o
  16   3   9        4.80      -44.76     70.53 o
 -23   4   9        9.46      -93.06    102.06 o
 -22   4   9      387.37      322.80     61.43 o
 -21   4   9      213.43      150.37     57.30 o
 -20   4   9      214.55      240.30     53.99 o
 -19   4   9        2.01       70.60     40.96 o
 -18   4   9      110.78      106.22     38.83 o
 -17   4   9       23.92       29.48     34.74 o
 -16   4   9      819.02      858.70     39.21 o
 -15   4   9       14.15       27.81     28.23 o
 -14   4   9     1792.89     1845.21     44.02 o
 -13   4   9      200.90      236.00     21.05 o
 -12   4   9     1421.03     1344.88     37.80 o
 -11   4   9      831.58      834.41     23.82 o
 -10   4   9       49.76       41.30     14.16 o
  -9   4   9      222.82      250.54     14.67 o
  -8   4   9     2412.12     2314.17     34.33 o
  -7   4   9      887.92      835.69     19.35 o
  -6   4   9     3882.12     3851.76     57.78 o
  -5   4   9       32.64       13.62      6.46 o
  -4   4   9     2496.09     2420.14     75.78 o
  -3   4   9      581.01      520.41     19.54 o
  -2   4   9      372.91      312.61     17.24 o
  -1   4   9      345.96      329.06     17.16 o
   0   4   9     1148.61     1171.52     29.13 o
   1   4   9      177.08      195.47     22.26 o
   2   4   9     7338.49     7228.58    107.03 o
   3   4   9     1438.33     1310.51     33.28 o
   4   4   9     2732.95     2831.47     51.87 o
   5   4   9      796.67      771.96     27.58 o
   6   4   9      476.79      486.20     24.15 o
   7   4   9      177.87      143.20     21.34 o
   8   4   9     1050.41     1176.08     34.25 o
   9   4   9      225.11      285.40     30.28 o
  10   4   9     2610.02     2422.14     64.06 o
  11   4   9      217.80      214.07     41.20 o
  12   4   9      887.38      761.61     45.16 o
  13   4   9       46.85      149.01     62.59 o
  14   4   9      142.31      187.92     53.19 o
  15   4   9       58.55       55.12     54.13 o
 -22   5   9        4.66      -81.14    101.69 o
 -21   5   9       10.28       46.54     74.64 o
 -20   5   9       13.56       18.36     53.09 o
 -19   5   9      160.44       36.11     61.50 o
 -18   5   9      435.57      468.08     68.53 o
 -17   5   9       60.37       65.95     54.21 o
 -16   5   9      173.12      176.26     45.64 o
 -15   5   9     1352.92     1447.44     47.54 o
 -14   5   9      382.31      288.27     27.73 o
 -13   5   9      453.46      431.13     29.87 o
 -12   5   9        5.91       28.15     21.61 o
 -11   5   9      833.71      748.15     31.32 o
 -10   5   9      220.66      207.05     20.96 o
  -9   5   9       40.44       31.32     16.91 o
  -8   5   9        6.86       22.52     16.16 o
  -7   5   9     1633.98     1539.74     44.04 o
  -6   5   9       29.73       21.26     14.77 o
  -5   5   9      223.67      239.37     16.34 o
  -4   5   9      354.51      305.23     21.10 o
  -3   5   9      246.54      232.45     16.98 o
  -2   5   9       13.51       24.03     16.57 o
  -1   5   9       74.09       93.41     19.36 o
   0   5   9     2472.63     2313.06     47.31 o
   1   5   9        8.20      -16.18     19.87 o
   2   5   9     1650.71     1542.31     35.02 o
   3   5   9     1455.08     1455.36     34.83 o
   4   5   9      462.52      502.14     26.75 o
   5   5   9       50.32       38.51     23.39 o
   6   5   9       37.58      -16.09     27.16 o
   7   5   9        1.41        1.89     29.72 o
   8   5   9        0.43      -28.54     28.54 o
   9   5   9       39.99       30.62     31.74 o
  10   5   9      124.84      151.72     53.02 o
  11   5   9      231.79      172.75     45.13 o
  12   5   9      289.18      290.86     49.19 o
  13   5   9      198.57      264.42     57.22 o
  14   5   9        5.94      -54.15     54.15 o
 -20   6   9       17.36        6.80     73.84 o
 -19   6   9        7.71      130.06     54.66 o
 -18   6   9      106.64      141.21     54.61 o
 -17   6   9      112.16      118.45     49.62 o
 -16   6   9      211.52      303.86     44.26 o
 -15   6   9      110.90      138.53     39.51 o
 -14   6   9       25.93       79.40     34.75 o
 -13   6   9       47.01       16.85     32.51 o
 -12   6   9      490.14      550.08     38.39 o
 -11   6   9        0.08       -0.01     29.75 o
 -10   6   9     1486.99     1445.24     42.34 o
  -9   6   9      153.21      233.53     25.93 o
  -8   6   9       29.74      -22.40     22.40 o
  -7   6   9      261.32      259.18     34.41 o
  -6   6   9       46.66       47.32     22.64 o
  -5   6   9       54.30       43.72     21.27 o
  -4   6   9      879.58      798.25     34.98 o
  -3   6   9       21.24       39.89     25.34 o
  -2   6   9       11.15       13.57     25.24 o
  -1   6   9       37.34       57.12     26.17 o
   0   6   9      297.99      318.69     29.17 o
   1   6   9      432.00      432.09     37.06 o
   2   6   9       30.93        9.41     46.15 o
   3   6   9        6.22       15.05     26.26 o
   4   6   9       14.64        0.74     40.19 o
   5   6   9        5.28       51.81     30.50 o
   6   6   9      983.28      924.42     41.52 o
   7   6   9      135.63      145.75     33.73 o
   8   6   9      190.01      229.80     52.83 o
   9   6   9      178.72      188.72     35.24 o
  10   6   9       54.96       70.17     44.47 o
  11   6   9       44.00       43.25     48.38 o
  12   6   9       29.22       16.12     68.44 o
  13   6   9        5.74       -9.02    182.10 o
 -19   7   9       88.71      209.47    109.60 o
 -18   7   9        0.67       70.22     72.49 o
 -17   7   9      157.70      214.01     50.36 o
 -16   7   9       19.53      -39.51     43.92 o
 -15   7   9       54.67       36.99     49.62 o
 -14   7   9       50.54       37.61     46.72 o
 -13   7   9       88.01      111.81     63.59 o
 -12   7   9      170.62      223.90     45.86 o
 -11   7   9       97.78      137.72     35.98 o
 -10   7   9       65.78       47.35     33.16 o
  -9   7   9      989.41      910.15     44.03 o
  -8   7   9      249.64      304.97     34.89 o
  -7   7   9       18.31      -26.04     26.04 o
  -6   7   9      175.10      185.62     27.15 o
  -5   7   9      143.04      136.22     27.41 o
  -4   7   9        7.34       -0.94     25.87 o
  -3   7   9      409.90      375.48     87.33 o
  -2   7   9       92.43       23.86     37.60 o
  -1   7   9     1171.71     1230.21     53.58 o
   0   7   9       74.03       28.17     38.25 o
   1   7   9      465.47      481.77     44.44 o
   2   7   9      682.46      657.84     48.06 o
   3   7   9      339.40      290.51     47.87 o
   4   7   9        5.00       19.92     42.35 o
   5   7   9       23.15        4.78     34.50 o
   6   7   9       19.37      -35.08     41.16 o
   7   7   9      896.07      949.29     47.39 o
   8   7   9       66.71       62.07     53.36 o
   9   7   9       93.71       24.32     55.82 o
  10   7   9       83.27      104.97     73.78 o
  11   7   9        8.26        1.87     73.78 o
 -16   8   9       27.45       24.07     60.56 o
 -15   8   9        1.22       97.91     68.39 o
 -14   8   9        3.07      -31.24     53.34 o
 -13   8   9       36.23      -38.74     75.91 o
 -12   8   9        7.69       -7.16     48.97 o
 -11   8   9       30.38        5.93     47.22 o
 -10   8   9      119.31      168.17     48.82 o
  -9   8   9       65.92       64.34     46.32 o
  -8   8   9        0.53       -3.57     45.34 o
  -7   8   9       66.20      149.10     44.70 o
  -6   8   9       27.75       25.41     44.76 o
  -5   8   9       63.33       66.12     45.16 o
  -4   8   9      104.30      115.08     43.95 o
  -3   8   9       47.48       22.55     61.14 o
  -2   8   9       15.89      -31.72     43.88 o
  -1   8   9       10.95       13.04     44.09 o
   0   8   9        0.09       63.32     68.51 o
   1   8   9       59.10       30.67     46.32 o
   2   8   9        6.01      -17.30     42.30 o
   3   8   9       22.63      -36.49     36.49 o
   4   8   9       59.77       68.99     38.61 o
   5   8   9        4.77       28.40     39.28 o
   6   8   9       16.22       53.07     45.53 o
   7   8   9        7.33       37.25     51.09 o
   8   8   9       16.89       40.97     56.29 o
   9   8   9        4.12       57.95     88.43 o
 -13   9   9        4.23      -16.77     71.22 o
 -12   9   9        5.93       -0.53     69.15 o
 -11   9   9      113.75       86.70     56.18 o
 -10   9   9        1.17      104.73     76.84 o
  -9   9   9       11.81       44.63     53.70 o
  -8   9   9       70.49       96.84     58.32 o
  -7   9   9      113.46      212.08     54.29 o
  -6   9   9       14.65       37.96     51.66 o
  -5   9   9      175.03       71.90     53.61 o
  -4   9   9       78.59       73.17     49.67 o
  -3   9   9       56.36       20.35     51.07 o
  -2   9   9        8.37      -15.92     48.49 o
  -1   9   9       70.47      118.70     53.39 o
   0   9   9       46.31       59.14     50.47 o
   1   9   9       90.54      148.61     53.89 o
   2   9   9        0.92       -5.97     45.55 o
   3   9   9       16.78       27.49     54.58 o
   4   9   9       15.10       65.25     54.30 o
   5   9   9       59.54      102.79     57.49 o
   6   9   9        0.62       -4.06     55.54 o
  -8  10   9       34.50      131.75     73.03 o
  -7  10   9        3.66       19.59     72.54 o
  -6  10   9       34.49      110.98     72.63 o
  -5  10   9        1.15        6.84     57.57 o
  -4  10   9        7.19       58.81     57.47 o
  -3  10   9        0.64        1.77     58.31 o
  -2  10   9        3.39      -57.40     57.40 o
  -1  10   9        0.71      -40.16     57.69 o
   0  10   9        0.89      -57.49     57.49 o
 -24   0  10      793.21      922.22     97.01 o
 -23   0  10      116.54      204.18     70.83 o
 -22   0  10      320.16      299.03     65.87 o
 -21   0  10      142.52      194.91     56.88 o
 -20   0  10      268.95      178.13     54.93 o
 -19   0  10      674.49      318.19     54.17 o
 -18   0  10      166.78       69.32     44.97 o
 -17   0  10      531.10      495.36     47.12 o
 -16   0  10     5126.03     5400.88    116.94 o
 -15   0  10        6.03       23.74     22.30 o
 -14   0  10     7864.69     7261.21    121.88 o
 -13   0  10     4069.95     3944.82     73.03 o
 -12   0  10       21.81      -14.63     15.32 o
 -11   0  10     4347.14     4358.20     89.47 o
 -10   0  10    20318.31    20572.55    360.14 o
  -9   0  10     5973.55     5613.74    104.19 o
  -8   0  10     4163.22     4554.29     84.81 o
  -7   0  10     1620.49     1818.22     32.95 o
  -6   0  10     5689.24     5288.07     95.24 o
  -5   0  10    33606.41    37483.58    562.26 o
  -4   0  10    38403.24    40520.26    697.28 o
  -3   0  10    13598.03    13467.03    292.19 o
  -2   0  10      998.70     1154.89     24.57 o
  -1   0  10       41.87       53.59      9.13 o
   0   0  10      477.49      458.44     23.36 o
   1   0  10      700.12      695.41     24.28 o
   2   0  10     2226.34     1674.71     34.89 o
   3   0  10    10515.91     9838.28    214.41 o
   4   0  10        5.58       -2.37     15.99 o
   5   0  10      198.22      191.40     21.29 o
   6   0  10      632.71      715.60     29.90 o
   7   0  10      347.23      300.78     31.26 o
   8   0  10     9428.86     8624.49    199.06 o
   9   0  10     1065.70     1108.38     54.49 o
  10   0  10      153.73      144.04     24.01 o
  11   0  10       41.06      -10.66     24.17 o
  12   0  10     2256.13     2423.24     65.16 o
  13   0  10      278.34      266.52     83.08 o
  14   0  10     1050.74     1057.07    107.04 o
  15   0  10      103.21      106.56     99.75 o
  16   0  10      384.91      262.75    102.91 o
 -24   1  10        1.22       74.87     49.94 o
 -23   1  10       93.40       45.80     47.12 o
 -22   1  10        5.88       -6.03     42.99 o
 -21   1  10      166.50      133.60     40.83 o
 -20   1  10      293.74      382.93     43.82 o
 -19   1  10      145.79      157.29     35.69 o
 -18   1  10       74.60       50.15     32.14 o
 -17   1  10      207.70      256.03     31.72 o
 -16   1  10       12.66       32.00     23.41 o
 -15   1  10     2613.09     2467.40     50.45 o
 -14   1  10     1739.71     1731.93     33.34 o
 -13   1  10       13.75       -1.01     12.71 o
 -12   1  10     3498.23     3347.05     47.16 o
 -11   1  10        4.17       11.05     11.31 o
 -10   1  10      711.80      744.83     18.30 o
  -9   1  10     6255.58     6431.60     77.92 o
  -8   1  10     1163.68     1110.37     22.21 o
  -7   1  10      334.03      392.02     12.62 o
  -6   1  10     1403.23     1376.10     20.14 o
  -5   1  10     4484.48     4425.68     49.78 o
  -4   1  10      195.85      249.46     10.24 o
  -3   1  10     2545.63     3132.42     60.70 o
  -2   1  10     3084.35     2954.79    109.61 o
  -1   1  10     2494.88     2498.56     31.38 o
   0   1  10     5087.34     4818.16     57.90 o
   1   1  10    28210.91    29885.29    340.34 o
   2   1  10      458.66      374.55     13.69 o
   3   1  10     1567.98     1510.46     32.95 o
   4   1  10      528.21      492.35     13.62 o
   5   1  10      704.23      692.63     17.09 o
   6   1  10      148.45      128.32     11.63 o
   7   1  10      195.39      200.44     15.72 o
   8   1  10       11.36       46.39     16.02 o
   9   1  10        4.36      -18.45     18.45 o
  10   1  10      419.67      396.98     23.64 o
  11   1  10       53.40       63.21     23.30 o
  12   1  10       40.40       83.42     25.94 o
  13   1  10       36.42       37.20     29.46 o
  14   1  10        3.28      -27.99     30.86 o
  15   1  10      398.77      509.73     35.08 o
  16   1  10        0.27      -38.95     38.95 o
 -24   2  10        6.03      -23.88     59.35 o
 -23   2  10       30.79       14.26     48.13 o
 -22   2  10       24.76      109.40     44.01 o
 -21   2  10       18.08       28.16     43.05 o
 -20   2  10      154.91      216.19     40.70 o
 -19   2  10      318.06      290.40     43.33 o
 -18   2  10     1465.60     1442.87     60.17 o
 -17   2  10        4.88      -16.80     28.91 o
 -16   2  10      118.61      112.58     24.75 o
 -15   2  10       22.70       13.23     20.05 o
 -14   2  10      378.00      392.73     23.71 o
 -13   2  10      529.04      557.61     19.36 o
 -12   2  10     1518.65     1553.87     35.20 o
 -11   2  10     2973.56     3072.98     47.18 o
 -10   2  10     7301.05     7133.97     87.24 o
  -9   2  10     4224.77     4165.50     47.42 o
  -8   2  10      792.80      810.60     17.83 o
  -7   2  10      958.31     1023.51     17.31 o
  -6   2  10    16619.23    17709.77    205.71 o
  -5   2  10        9.72       32.77      7.33 o
  -4   2  10     3088.61     3410.40     42.62 o
  -3   2  10     2730.77     3169.85     43.59 o
  -2   2  10     3205.68     3130.03     43.26 o
  -1   2  10     1799.11     1753.94     27.16 o
   0   2  10     1745.39     1702.56     24.58 o
   1   2  10      404.59      373.79     10.97 o
   2   2  10      416.57      483.86     12.78 o
   3   2  10      949.84      953.50     18.42 o
   4   2  10      271.23      237.63     14.37 o
   5   2  10       20.11       22.06     12.90 o
   6   2  10     1710.68     1666.57     30.10 o
   7   2  10      382.81      473.21     28.97 o
   8   2  10      296.68      256.87     19.87 o
   9   2  10      325.52      322.96     23.31 o
  10   2  10       56.33       36.77     22.62 o
  11   2  10       15.58        4.84     26.16 o
  12   2  10      534.42      611.56     33.63 o
  13   2  10        2.25       26.79     29.69 o
  14   2  10      242.28      185.16     36.20 o
  15   2  10       10.39       -8.29     36.03 o
  16   2  10      152.73       92.75     37.65 o
 -24   3  10      117.12      206.79    108.87 o
 -23   3  10      130.50       76.37     58.96 o
 -22   3  10      180.36      148.57     57.81 o
 -21   3  10     1037.11      965.34     53.46 o
 -20   3  10      235.65      361.09     42.98 o
 -19   3  10      136.28       86.98     37.80 o
 -18   3  10        4.63      -16.59     36.94 o
 -17   3  10      588.77      654.91     38.52 o
 -16   3  10     1188.48     1203.19     53.05 o
 -15   3  10      745.45      726.82     37.52 o
 -14   3  10     1305.85     1264.70     34.63 o
 -13   3  10     3977.89     3720.01     54.86 o
 -12   3  10     1055.06     1125.19     28.09 o
 -11   3  10     4302.99     4379.77     56.13 o
 -10   3  10      608.06      722.14     19.55 o
  -9   3  10     3573.56     3394.73     50.57 o
  -8   3  10     2075.31     1969.82     33.23 o
  -7   3  10      511.34      499.40     16.04 o
  -6   3  10      261.15      306.30     11.25 o
  -5   3  10      878.55      738.18     18.30 o
  -4   3  10      396.12      530.32     16.50 o
  -3   3  10    12245.47    12782.24    164.24 o
  -2   3  10     7094.04     7287.23     96.42 o
  -1   3  10       65.71       52.97     10.81 o
   0   3  10      608.50      733.84     18.87 o
   1   3  10     5906.53     5796.37     72.40 o
   2   3  10     6379.04     6476.20     80.67 o
   3   3  10     1025.68     1100.44     31.39 o
   4   3  10       48.81       83.95     14.90 o
   5   3  10     1684.78     1600.89     29.85 o
   6   3  10       28.95       66.24     18.83 o
   7   3  10     5275.07     5285.92     89.64 o
   8   3  10      975.88     1037.47     34.85 o
   9   3  10      366.13      325.33     26.01 o
  10   3  10       30.61        2.46     27.20 o
  11   3  10        7.43       34.97     28.95 o
  12   3  10        0.34      -30.01     30.01 o
  13   3  10       81.73      104.07     33.32 o
  14   3  10      408.46      467.89     43.08 o
  15   3  10      312.04      349.33     53.70 o
 -23   4  10       10.84      -44.81    100.79 o
 -22   4  10        1.26      -53.77     73.25 o
 -21   4  10        0.83      101.62     54.72 o
 -20   4  10      271.64      245.07     53.34 o
 -19   4  10      396.39      373.27     59.48 o
 -18   4  10        2.12       49.76     38.40 o
 -17   4  10       43.49       65.88     34.16 o
 -16   4  10       29.38        3.22     31.99 o
 -15   4  10      118.09       77.01     45.45 o
 -14   4  10      272.91      362.91     29.51 o
 -13   4  10       49.82       38.34     19.75 o
 -12   4  10      675.62      675.00     28.68 o
 -11   4  10      321.67      401.78     22.80 o
 -10   4  10     1866.33     1925.64     34.80 o
  -9   4  10       28.78        8.24     13.21 o
  -8   4  10      822.22      971.29     31.45 o
  -7   4  10        0.61       30.92      9.85 o
  -6   4  10      288.00      275.62     21.66 o
  -5   4  10     5502.38     5672.60     77.11 o
  -4   4  10     2414.87     2267.88     41.75 o
  -3   4  10       67.50       65.92     12.63 o
  -2   4  10       22.73       13.74     13.08 o
  -1   4  10        4.37      -14.56     14.56 o
   0   4  10       19.88       24.76     14.19 o
   1   4  10     1171.93     1290.03     31.63 o
   2   4  10     2398.57     2285.79     40.19 o
   3   4  10      775.56      755.35     28.23 o
   4   4  10      527.04      528.74     33.29 o
   5   4  10       71.87      102.62     23.03 o
   6   4  10     1695.64     1590.48     44.54 o
   7   4  10       74.59       70.94     22.91 o
   8   4  10        3.58      -21.59     25.24 o
   9   4  10      470.97      518.58     33.23 o
  10   4  10      118.10      132.96     35.01 o
  11   4  10        7.56      -27.27     34.79 o
  12   4  10       76.19       42.04     37.12 o
  13   4  10        6.55      -39.29     48.65 o
  14   4  10        9.58       48.40     75.12 o
 -22   5  10       26.28       86.27    147.00 o
 -21   5  10       81.04      -29.85     58.50 o
 -20   5  10       74.24       23.74     55.01 o
 -19   5  10      106.86      109.89     52.62 o
 -18   5  10      170.56      120.37     48.41 o
 -17   5  10      179.76      122.27     46.80 o
 -16   5  10      364.43      414.32     60.21 o
 -15   5  10      493.57      488.49     46.02 o
 -14   5  10        3.15       15.24     26.28 o
 -13   5  10      846.00      873.50     39.30 o
 -12   5  10      696.81      825.15     28.93 o
 -11   5  10     1067.77     1032.48     30.80 o
 -10   5  10       24.50       52.17     19.84 o
  -9   5  10       70.91       49.49     18.63 o
  -8   5  10        7.31       33.57     15.82 o
  -7   5  10     2344.94     2450.36     40.25 o
  -6   5  10       64.30      119.00     17.63 o
  -5   5  10      922.06      876.66     25.10 o
  -4   5  10      147.71      113.19     19.48 o
  -3   5  10      284.53      245.57     21.01 o
  -2   5  10      390.21      342.96     21.94 o
  -1   5  10     1068.70     1041.48     31.50 o
   0   5  10     1111.59     1070.20     32.76 o
   1   5  10     2958.30     2842.48     55.18 o
   2   5  10      245.62      238.60     22.36 o
   3   5  10      676.00      650.26     28.63 o
   4   5  10      106.45       85.34     22.61 o
   5   5  10     1903.04     1745.40     65.22 o
   6   5  10      447.28      430.64     28.99 o
   7   5  10       31.73       73.05     28.38 o
   8   5  10       94.28       78.38     30.28 o
   9   5  10      294.08      289.99     37.05 o
  10   5  10        6.99       -8.87     41.61 o
  11   5  10      416.98      493.12     50.74 o
  12   5  10      100.07      133.29     47.70 o
  13   5  10        1.54       66.99     51.86 o
 -20   6  10       32.91        5.64     58.65 o
 -19   6  10        3.33        0.59     55.25 o
 -18   6  10       54.49       38.67     51.79 o
 -17   6  10       37.05       -9.34     41.87 o
 -16   6  10        6.46       13.01     42.60 o
 -15   6  10       21.64      -14.77     37.81 o
 -14   6  10       19.57       -2.79     42.62 o
 -13   6  10      132.95       92.07     40.76 o
 -12   6  10      197.95      141.00     35.33 o
 -11   6  10       45.61       33.70     28.77 o
 -10   6  10      643.94      533.87     50.35 o
  -9   6  10      148.67      148.71     33.02 o
  -8   6  10      149.11      149.84     24.36 o
  -7   6  10      177.50      189.20     23.89 o
  -6   6  10      662.37      780.09     32.43 o
  -5   6  10      702.24      808.21     34.35 o
  -4   6  10      861.07      679.85     33.28 o
  -3   6  10       11.51       -7.76     25.95 o
  -2   6  10     2466.83     2262.66     59.59 o
  -1   6  10      604.79      580.30     66.36 o
   0   6  10      669.41      650.19     39.96 o
   1   6  10       70.68       81.22     33.01 o
   2   6  10      103.18       92.46     29.06 o
   3   6  10      105.92       81.09     28.57 o
   4   6  10      560.27      594.31     34.61 o
   5   6  10       17.83       -5.46     38.56 o
   6   6  10      213.19      214.19     40.51 o
   7   6  10       98.85       98.11     34.98 o
   8   6  10      499.02      554.41     38.19 o
   9   6  10       11.06      -33.91     41.18 o
  10   6  10       55.88       81.44     49.33 o
  11   6  10       36.79        5.44     46.40 o
  12   6  10      192.41       45.39     67.66 o
 -19   7  10        4.20        1.70     97.44 o
 -18   7  10       19.13       87.41     59.14 o
 -17   7  10        0.15        5.71     47.98 o
 -16   7  10        1.92       -4.57     61.57 o
 -15   7  10        8.13      -47.63     47.63 o
 -14   7  10        6.15      -38.74     44.13 o
 -13   7  10       44.68       57.87     45.55 o
 -12   7  10        1.26       69.06     43.21 o
 -11   7  10       10.45      -34.04     40.97 o
 -10   7  10       20.80       17.91     38.53 o
  -9   7  10        9.93       40.54     38.89 o
  -8   7  10        3.42      -25.90     32.30 o
  -7   7  10       65.03       62.01     31.12 o
  -6   7  10      134.24      138.79     47.25 o
  -5   7  10        7.40       -0.60     30.30 o
  -4   7  10        1.54      -27.38     27.38 o
  -3   7  10        8.43      -27.25     37.10 o
  -2   7  10       25.72       29.16     65.64 o
  -1   7  10       42.36       85.93     38.59 o
   0   7  10      187.87      239.99     40.77 o
   1   7  10        3.98      -30.24     38.57 o
   2   7  10        0.14      -17.66     31.72 o
   3   7  10      115.15      120.18     34.37 o
   4   7  10       31.93       47.01     34.42 o
   5   7  10        1.71      -34.34     34.34 o
   6   7  10       13.25       53.65     36.74 o
   7   7  10       85.45       35.35     38.31 o
   8   7  10        2.71      -41.78     41.78 o
   9   7  10       44.54       90.17     48.99 o
  10   7  10       17.39       33.30     68.41 o
 -16   8  10        5.60      -48.56     48.56 o
 -15   8  10       17.22       -9.52     53.23 o
 -14   8  10        1.83       46.08     54.70 o
 -13   8  10       90.57       78.25     64.90 o
 -12   8  10        3.66       27.12     47.94 o
 -11   8  10       22.72      105.72     49.08 o
 -10   8  10      131.26      101.92     48.21 o
  -9   8  10       12.89       32.85     45.72 o
  -8   8  10      182.43      304.76     93.42 o
  -7   8  10        9.52        8.62     45.83 o
  -6   8  10      199.65      142.58     46.49 o
  -5   8  10       75.73       83.89     43.66 o
  -4   8  10      253.98      283.29     47.62 o
  -3   8  10      105.63      149.39     46.08 o
  -2   8  10      635.23      627.40     52.68 o
  -1   8  10      133.11       70.94     45.77 o
   0   8  10      636.58      592.89     51.04 o
   1   8  10       26.62      -26.37     45.83 o
   2   8  10       61.54       88.99     45.51 o
   3   8  10       20.62       18.53     36.53 o
   4   8  10      158.05      160.69     41.00 o
   5   8  10       49.32       75.05     40.89 o
   6   8  10       77.76       66.72     41.79 o
   7   8  10        0.71       52.98     49.15 o
   8   8  10       41.46       31.88     68.82 o
 -13   9  10       55.35       -4.45     74.04 o
 -12   9  10       10.38       13.26     55.66 o
 -11   9  10       82.88       77.79     57.91 o
 -10   9  10        6.38      -19.84     54.33 o
  -9   9  10       12.16      -12.88     52.05 o
  -8   9  10        6.49       -8.75     52.59 o
  -7   9  10       62.92       69.57     53.34 o
  -6   9  10       57.60      103.70     52.90 o
  -5   9  10       16.98       68.34     51.06 o
  -4   9  10       31.43       46.62     54.41 o
  -3   9  10        0.39      -49.92     49.92 o
  -2   9  10        7.74        7.15     51.04 o
  -1   9  10        4.50      -51.26     51.26 o
   0   9  10        1.46      -14.92     47.61 o
   1   9  10       28.24       60.00     53.82 o
   2   9  10        4.79       -8.77     43.40 o
   3   9  10        2.27      -19.81     43.64 o
   4   9  10        7.69       26.62     56.09 o
   5   9  10       29.70      126.69     81.50 o
  -7  10  10       17.06       33.59     72.77 o
  -6  10  10       16.47       13.59     72.78 o
  -5  10  10        0.16      -63.67     63.67 o
  -4  10  10       10.00       54.13     56.83 o
  -3  10  10        0.75       13.72     62.39 o
  -2  10  10       30.41       94.68     59.50 o
  -1  10  10        1.22      -56.44     93.42 o
 -25   1  11      162.51     -104.25    104.73 o
 -24   1  11      315.48      242.36    132.56 o
 -23   1  11      669.82      706.92     53.99 o
 -22   1  11      349.66      465.82     78.39 o
 -21   1  11       60.75       60.20     39.29 o
 -20   1  11        0.98       -6.90     36.58 o
 -19   1  11     1765.91     1841.27     78.68 o
 -18   1  11        3.74       56.77     31.45 o
 -17   1  11     1512.34     1436.79     48.05 o
 -16   1  11      648.26      761.11     30.91 o
 -15   1  11      768.37      741.54     26.52 o
 -14   1  11      467.17      457.87     20.79 o
 -13   1  11     2518.03     2687.82     41.48 o
 -12   1  11     4088.29     4055.58     54.53 o
 -11   1  11     4890.53     4581.77     59.10 o
 -10   1  11     2447.55     2280.99     33.32 o
  -9   1  11      719.26      778.64     17.26 o
  -8   1  11        0.23       -4.61      5.07 o
  -7   1  11     2407.64     2532.77     30.72 o
  -6   1  11     3497.14     3434.99     48.78 o
  -5   1  11     7545.04     7806.70     98.69 o
  -4   1  11    16834.88    17985.40    320.93 o
  -3   1  11       35.96       25.03     11.63 o
  -2   1  11      862.07      949.33     32.67 o
  -1   1  11     7613.07     7730.33     96.90 o
   0   1  11     8262.52     8292.56    113.65 o
   1   1  11     1392.71     1529.06     65.38 o
   2   1  11     1316.52     1407.37     37.90 o
   3   1  11     1916.02     1926.08     45.12 o
   4   1  11      227.65      280.50     24.67 o
   5   1  11     7921.78     7638.86    114.72 o
   6   1  11     1589.28     1624.73     32.41 o
   7   1  11      171.08      130.69     15.13 o
   8   1  11       57.73       51.07     16.35 o
   9   1  11      703.51      740.50     24.61 o
  10   1  11      237.39      261.70     21.36 o
  11   1  11     1073.43     1070.63     33.17 o
  12   1  11      171.41      193.39     30.49 o
  13   1  11      494.45      415.09     74.48 o
  14   1  11       35.70       30.64     61.99 o
  15   1  11       12.07      -46.41     67.67 o
 -24   2  11       16.81      -56.40     56.40 o
 -23   2  11        0.06       10.25     52.86 o
 -22   2  11      379.42      273.60     46.55 o
 -21   2  11        3.83      -40.05     40.05 o
 -20   2  11       83.82       11.63     37.38 o
 -19   2  11      304.81      232.24     42.59 o
 -18   2  11      462.29      482.81     37.94 o
 -17   2  11      102.19       29.84     34.68 o
 -16   2  11      723.65      598.09     33.87 o
 -15   2  11      506.84      484.39     23.76 o
 -14   2  11       59.05       53.70     16.23 o
 -13   2  11     2275.60     2123.34     66.10 o
 -12   2  11     8544.49     8145.94    107.73 o
 -11   2  11     6452.67     6258.38     78.41 o
 -10   2  11        8.60       18.08     10.88 o
  -9   2  11      816.17      824.67     18.64 o
  -8   2  11      592.06      568.68     21.94 o
  -7   2  11     1100.58     1239.34     21.14 o
  -6   2  11    13173.34    13201.12    154.40 o
  -5   2  11      321.44      207.88      8.53 o
  -4   2  11        2.04       10.58     11.01 o
  -3   2  11     2405.17     2659.66     47.88 o
  -2   2  11     3363.02     3231.71     77.41 o
  -1   2  11       45.94       66.12     10.18 o
   0   2  11    11667.42    12318.08    144.22 o
   1   2  11     1892.29     1908.33     26.41 o
   2   2  11       44.20       63.18      9.39 o
   3   2  11      747.14      777.47     18.81 o
   4   2  11     1768.47     1793.63     29.00 o
   5   2  11       23.28       29.56     14.09 o
   6   2  11     3588.38     3484.86     50.26 o
   7   2  11     5123.17     4906.59     66.90 o
   8   2  11       25.16       27.52     19.58 o
   9   2  11      232.90      201.44     22.64 o
  10   2  11     1965.89     1937.68     43.63 o
  11   2  11      110.00      182.70     26.68 o
  12   2  11      188.49      134.78     28.98 o
  13   2  11       93.77       75.66     32.55 o
  14   2  11        6.24       15.78     33.03 o
  15   2  11       34.82      -17.30     32.44 o
 -24   3  11        5.16      -57.56     57.56 o
 -23   3  11       23.97      -30.86     56.10 o
 -22   3  11       15.66       60.41     53.94 o
 -21   3  11        1.43       -1.57     46.88 o
 -20   3  11        3.14      -31.80     46.30 o
 -19   3  11      101.96       75.75     36.84 o
 -18   3  11       20.34      -14.24     33.63 o
 -17   3  11      418.58      365.40     34.47 o
 -16   3  11        0.21       27.68     28.22 o
 -15   3  11      182.19      217.43     22.46 o
 -14   3  11     2444.67     2402.13     45.36 o
 -13   3  11      933.05      868.59     25.79 o
 -12   3  11     2072.74     2012.08     33.54 o
 -11   3  11       96.18       86.89     13.85 o
 -10   3  11      271.46      318.07     16.81 o
  -9   3  11     2298.85     2219.65     38.51 o
  -8   3  11     1687.37     1505.72     28.78 o
  -7   3  11       29.13       21.96      8.99 o
  -6   3  11     2839.52     2720.72     38.03 o
  -5   3  11      629.36      570.16     14.87 o
  -4   3  11      309.21      299.95     16.63 o
  -3   3  11     2193.48     2231.51     64.61 o
  -2   3  11      907.62      907.93     20.38 o
  -1   3  11       38.68       45.18     10.87 o
   0   3  11      732.74      692.05     17.08 o
   1   3  11      198.69      242.49     15.97 o
   2   3  11      137.36      138.76     12.90 o
   3   3  11     2271.21     2286.04     36.65 o
   4   3  11      566.45      567.08     18.54 o
   5   3  11      160.37      157.19     17.57 o
   6   3  11      206.40      229.60     20.72 o
   7   3  11      519.05      536.78     29.04 o
   8   3  11        0.44      -19.52     21.57 o
   9   3  11      386.20      361.29     31.91 o
  10   3  11      863.57      755.19     33.83 o
  11   3  11      132.92      117.17     29.76 o
  12   3  11        4.61       -8.59     30.02 o
  13   3  11        7.88       -4.62     40.58 o
  14   3  11        2.29      -32.75     39.13 o
  15   3  11       51.28       79.38     71.73 o
 -23   4  11        8.16      -26.54     59.74 o
 -22   4  11        5.35       -8.33     69.43 o
 -21   4  11       24.19       49.83     54.01 o
 -20   4  11      597.51      709.77     68.09 o
 -19   4  11       36.25      129.88     48.56 o
 -18   4  11       45.22       22.33     69.14 o
 -17   4  11       93.39       72.76     41.68 o
 -16   4  11     1931.09     1854.43     79.20 o
 -15   4  11       54.85       91.15     28.98 o
 -14   4  11       45.10      103.41     20.76 o
 -13   4  11      859.79      771.31     25.95 o
 -12   4  11      948.22      940.74     38.35 o
 -11   4  11      244.22      282.60     18.31 o
 -10   4  11      116.32      126.33     16.93 o
  -9   4  11      221.50      242.47     16.25 o
  -8   4  11     4586.18     4286.61     89.13 o
  -7   4  11      553.40      534.40     17.68 o
  -6   4  11      404.99      332.66     20.01 o
  -5   4  11      286.23      274.64     20.03 o
  -4   4  11     3235.26     3266.88     50.23 o
  -3   4  11       87.95       78.67     13.70 o
  -2   4  11     2690.23     2589.72     42.27 o
  -1   4  11     2172.50     2149.65     41.65 o
   0   4  11     2635.66     2583.80     43.17 o
   1   4  11     1597.96     1518.28     31.64 o
   2   4  11     1732.94     1655.47     46.42 o
   3   4  11      361.15      345.75     21.90 o
   4   4  11      985.36     1045.66     33.19 o
   5   4  11      129.58      141.09     22.68 o
   6   4  11     1729.59     1697.76     37.50 o
   7   4  11      975.34     1039.22     35.70 o
   8   4  11      520.59      436.83     33.45 o
   9   4  11       29.43      -12.56     30.14 o
  10   4  11      783.38      820.96     37.73 o
  11   4  11      491.66      599.07     36.79 o
  12   4  11        7.86       48.92     39.57 o
  13   4  11        1.36      -48.75     48.75 o
  14   4  11      482.28      404.81     55.82 o
 -22   5  11       13.46       91.68     62.44 o
 -21   5  11       94.97       91.52     59.38 o
 -20   5  11       60.61       18.66     54.65 o
 -19   5  11       27.02       13.65     60.58 o
 -18   5  11       91.42       35.06     48.99 o
 -17   5  11      462.75      402.48     48.19 o
 -16   5  11       25.10       89.03     60.84 o
 -15   5  11       14.68      -14.63     38.05 o
 -14   5  11       11.73      -14.71     31.20 o
 -13   5  11       29.02      -16.02     28.28 o
 -12   5  11        1.49      -23.17     23.73 o
 -11   5  11       86.69       78.75     22.35 o
 -10   5  11       40.26       21.33     19.53 o
  -9   5  11      696.98      717.06     25.49 o
  -8   5  11       27.26       23.83     17.32 o
  -7   5  11     1986.60     1863.56     37.76 o
  -6   5  11     1171.32     1150.67     30.47 o
  -5   5  11      166.75      189.20     17.71 o
  -4   5  11      423.81      339.40     22.48 o
  -3   5  11      156.52      173.60     22.57 o
  -2   5  11      143.36      116.09     19.87 o
  -1   5  11     3277.05     2963.78    123.76 o
   0   5  11      326.14      262.74     31.74 o
   1   5  11     1004.35      966.09     42.98 o
   2   5  11      609.77      581.60     26.56 o
   3   5  11       74.98       72.90     22.52 o
   4   5  11       22.18       40.04     23.81 o
   5   5  11       62.65      115.19     25.96 o
   6   5  11        3.41       38.61     27.79 o
   7   5  11       31.94       14.99     43.56 o
   8   5  11      128.76      114.79     38.37 o
   9   5  11      468.97      440.57     45.15 o
  10   5  11       16.33       28.86     42.18 o
  11   5  11      138.89      174.43     48.22 o
  12   5  11       17.97       -3.43     41.48 o
  13   5  11       54.93       97.71     52.14 o
 -21   6  11        0.48      -57.17    103.15 o
 -20   6  11       29.58       42.91     57.48 o
 -19   6  11      169.43      173.55     57.06 o
 -18   6  11        1.31        1.97     65.00 o
 -17   6  11       41.67       80.26     43.12 o
 -16   6  11       27.08       -7.28     39.72 o
 -15   6  11       15.60       28.48     37.64 o
 -14   6  11      120.76       71.06     42.01 o
 -13   6  11      110.77      112.29     42.11 o
 -12   6  11        5.88      -37.49     37.49 o
 -11   6  11      117.48       34.61     29.84 o
 -10   6  11      265.95      333.15     43.21 o
  -9   6  11       29.75       38.10     27.08 o
  -8   6  11       17.60       19.55     22.84 o
  -7   6  11      232.31      247.44     24.60 o
  -6   6  11      599.74      619.24     28.06 o
  -5   6  11        5.57       26.19     22.97 o
  -4   6  11      419.57      481.83     48.43 o
  -3   6  11     1117.62     1158.47     47.18 o
  -2   6  11      973.04      980.48     44.29 o
  -1   6  11      930.58      833.95     41.96 o
   0   6  11      103.36       94.42     37.15 o
   1   6  11      271.20      289.89     36.46 o
   2   6  11     1187.65     1083.07     39.71 o
   3   6  11      103.76      118.14     29.26 o
   4   6  11      107.77       93.34     30.24 o
   5   6  11      279.08      330.98     51.23 o
   6   6  11      117.33       98.46     33.67 o
   7   6  11       10.43       37.03     47.47 o
   8   6  11      117.18      132.01     42.64 o
   9   6  11       27.33       55.33     56.16 o
  10   6  11       35.88       -9.33     47.35 o
  11   6  11       54.42       -8.32     49.37 o
 -19   7  11      134.86       61.97     60.10 o
 -18   7  11      115.24      122.08     49.76 o
 -17   7  11        9.63       15.08     47.06 o
 -16   7  11        2.89      -31.23     45.21 o
 -15   7  11       98.75       92.34     49.15 o
 -14   7  11       25.93       31.56     46.18 o
 -13   7  11      245.93      169.63     46.98 o
 -12   7  11        1.33       -2.18     42.20 o
 -11   7  11      170.00      135.53     43.23 o
 -10   7  11       43.58       28.09     42.26 o
  -9   7  11      648.25      815.90     51.26 o
  -8   7  11       63.78       70.46     32.42 o
  -7   7  11      196.24      172.14     57.47 o
  -6   7  11       39.84       14.47     30.75 o
  -5   7  11      311.86      344.67     44.95 o
  -4   7  11       28.16       63.55     37.84 o
  -3   7  11      247.58      336.01     47.89 o
  -2   7  11      125.31      128.95     58.55 o
  -1   7  11      311.83      240.69     40.61 o
   0   7  11      273.87      271.64     40.02 o
   1   7  11       31.11       14.73     38.16 o
   2   7  11       13.18        0.37     31.58 o
   3   7  11      593.87      625.37     40.21 o
   4   7  11      132.23      121.35     35.21 o
   5   7  11       31.26       46.48     36.79 o
   6   7  11      183.29      192.59     40.22 o
   7   7  11       34.99       19.19     43.61 o
   8   7  11       48.72       85.71     46.51 o
   9   7  11      119.03       60.29     50.40 o
  10   7  11       40.83       41.57     99.81 o
 -17   8  11       17.38      142.44    107.90 o
 -16   8  11        0.03      -57.04     57.04 o
 -15   8  11       38.40       38.54     54.90 o
 -14   8  11        8.65       12.19     51.61 o
 -13   8  11        4.85       -8.18     51.55 o
 -12   8  11       29.12      -46.94     50.10 o
 -11   8  11      176.93      222.64     51.88 o
 -10   8  11        1.77       42.38     45.68 o
  -9   8  11        8.32      -46.16     46.16 o
  -8   8  11        0.28       22.74     46.25 o
  -7   8  11       13.35      -44.24     44.24 o
  -6   8  11       23.33       -1.36     44.65 o
  -5   8  11       66.87      103.58     44.02 o
  -4   8  11       12.62        0.26     42.83 o
  -3   8  11       25.95      -14.39     43.83 o
  -2   8  11       10.83        5.81     57.59 o
  -1   8  11       80.24      132.73     44.99 o
   0   8  11        0.06      -41.54     45.31 o
   1   8  11      109.22      146.32     71.88 o
   2   8  11       25.80      -19.51     49.16 o
   3   8  11      128.16      150.20     37.91 o
   4   8  11        4.65       10.34     43.37 o
   5   8  11       13.00       26.84     40.47 o
   6   8  11       18.71       23.55     47.61 o
   7   8  11        1.22       25.77     49.03 o
 -13   9  11        8.94      139.06     83.24 o
 -12   9  11       62.13      218.50     58.47 o
 -11   9  11       40.43       12.79     55.68 o
 -10   9  11        0.44       23.58     54.26 o
  -9   9  11       96.74       88.14     54.27 o
  -8   9  11       65.41       26.85     51.69 o
  -7   9  11      119.58      145.50     54.18 o
  -6   9  11       53.46      -19.32     51.81 o
  -5   9  11        5.05      -22.93     50.41 o
  -4   9  11        1.44        3.09     49.93 o
  -3   9  11       24.33        8.50     68.61 o
  -2   9  11        1.42        5.35     65.63 o
  -1   9  11        7.96       76.26     52.73 o
   0   9  11        2.72      -31.16     50.67 o
   1   9  11      141.39      144.65     44.39 o
   2   9  11       10.37       96.49     44.54 o
   3   9  11        9.96       34.59     43.59 o
   4   9  11       39.59        6.31     50.16 o
  -6  10  11        0.71       82.96    100.35 o
  -5  10  11        3.23       74.49     69.45 o
  -4  10  11       33.14       54.67     72.51 o
  -3  10  11       10.82      -17.03     66.11 o
 -25   0  12      456.08      553.96    120.55 o
 -24   0  12      372.95      290.54     69.44 o
 -23   0  12       66.33      130.76     91.35 o
 -22   0  12       80.60       42.42     60.94 o
 -21   0  12        3.85       21.00     55.37 o
 -20   0  12      995.38     1156.80     70.39 o
 -19   0  12       38.90       21.94     47.78 o
 -18   0  12     2121.08     1789.64     81.46 o
 -17   0  12     3320.15     3059.87     98.05 o
 -16   0  12       67.32       59.03     36.92 o
 -15   0  12      153.05      157.83     22.54 o
 -14   0  12     5443.21     5417.50    103.15 o
 -13   0  12     8755.27     9038.35    146.75 o
 -12   0  12     1183.08     1177.62     33.19 o
 -11   0  12       69.24       90.58     17.72 o
 -10   0  12     4831.71     4762.79     90.36 o
  -9   0  12      457.18      446.06     18.19 o
  -8   0  12    14910.23    15840.25    335.93 o
  -7   0  12    10001.77     9286.28    142.38 o
  -6   0  12       21.24       62.74     10.30 o
  -5   0  12     1369.17     1226.47     26.96 o
  -4   0  12    19852.97    21232.05    459.06 o
  -3   0  12     2605.68     2953.11     68.55 o
  -2   0  12    12436.84    12846.77    223.89 o
  -1   0  12     5466.01     5289.48    106.97 o
   0   0  12      896.79      922.99     30.01 o
   1   0  12      284.76      305.86     28.08 o
   2   0  12     3229.63     3111.67     63.92 o
   3   0  12       18.49       -9.73     17.40 o
   4   0  12     2745.65     2637.65     58.48 o
   5   0  12     5299.63     5121.54    148.65 o
   6   0  12        5.50      -15.79     51.27 o
   7   0  12      105.98       30.93     33.11 o
   8   0  12     3823.41     4020.07    148.46 o
   9   0  12     3717.51     3864.81    109.95 o
  10   0  12      385.37      332.43     49.84 o
  11   0  12      414.84      339.17     53.74 o
  12   0  12       44.46       12.44     53.66 o
  13   0  12        0.52      -82.47     82.47 o
  14   0  12      440.63      376.12    104.61 o
  15   0  12       52.16       83.45     97.44 o
 -25   1  12      138.50      114.82     62.23 o
 -24   1  12      521.18      657.79    144.23 o
 -23   1  12       23.26       87.82     51.61 o
 -22   1  12       85.64       82.36     42.88 o
 -21   1  12       43.78      138.96     40.18 o
 -20   1  12       94.24       38.64     36.64 o
 -19   1  12      101.07      105.72     34.58 o
 -18   1  12      342.11      414.99     35.06 o
 -17   1  12      530.76      404.02     32.53 o
 -16   1  12        0.59       -7.05     30.11 o
 -15   1  12       10.52        0.10     10.39 o
 -14   1  12        5.24       25.29     15.18 o
 -13   1  12      890.76      881.79     23.12 o
 -12   1  12       73.18       82.16     13.08 o
 -11   1  12      622.60      656.36     20.07 o
 -10   1  12       52.65       70.49     10.29 o
  -9   1  12     2051.08     1950.70     31.36 o
  -8   1  12      198.45      165.55      8.31 o
  -7   1  12     2118.03     2269.96     30.39 o
  -6   1  12     8641.16     8946.97    180.85 o
  -5   1  12     2929.17     3049.10     44.29 o
  -4   1  12     2643.16     2587.47     51.95 o
  -3   1  12     6595.98     6221.23    114.44 o
  -2   1  12     3354.98     3266.87     64.17 o
  -1   1  12     2158.99     2295.23     30.16 o
   0   1  12     3675.51     3792.16     55.42 o
   1   1  12     1254.58     1227.62     25.06 o
   2   1  12       83.48      120.41     17.07 o
   3   1  12     4099.13     4121.20     61.25 o
   4   1  12       66.03       85.40     16.02 o
   5   1  12        1.24      -18.45     24.26 o
   6   1  12        1.03       32.35     21.61 o
   7   1  12      594.92      553.99     32.45 o
   8   1  12       13.80        5.64     26.36 o
   9   1  12      738.24      677.95     36.14 o
  10   1  12      130.83      161.33     33.10 o
  11   1  12      493.06      596.58     40.32 o
  12   1  12        8.54       -9.06     42.17 o
  13   1  12      165.51      149.42     66.36 o
  14   1  12       24.12      -20.13     92.27 o
  15   1  12      613.80      653.67     80.51 o
 -24   2  12       28.03        5.38     58.69 o
 -23   2  12        0.68      -39.91     59.18 o
 -22   2  12      361.14      411.31     54.19 o
 -21   2  12      414.74      437.55     44.93 o
 -20   2  12       51.54       35.36     37.23 o
 -19   2  12       83.26       61.23     35.45 o
 -18   2  12       66.01       85.12     31.76 o
 -17   2  12        7.96       -2.42     29.09 o
 -16   2  12      178.45      200.06     28.58 o
 -15   2  12       22.33       36.46     18.87 o
 -14   2  12     3071.88     2913.70     63.11 o
 -13   2  12      498.26      572.51     21.21 o
 -12   2  12      171.90      175.35     14.70 o
 -11   2  12       86.54       95.53     12.82 o
 -10   2  12      250.47      294.17     13.13 o
  -9   2  12     1267.87     1186.42     24.33 o
  -8   2  12     3751.58     3893.25     54.24 o
  -7   2  12      591.11      682.14     15.87 o
  -6   2  12     8605.76     9275.52    109.68 o
  -5   2  12       12.12       38.78      7.01 o
  -4   2  12     7018.69     6862.16    110.88 o
  -3   2  12     3363.60     3252.81     56.65 o
  -2   2  12      282.22      310.82     15.06 o
  -1   2  12       41.38       58.08     12.70 o
   0   2  12     1631.35     1449.92     23.53 o
   1   2  12     1494.94     1438.90     24.90 o
   2   2  12     1130.69     1144.74     18.57 o
   3   2  12     2015.41     1978.26     31.36 o
   4   2  12     2133.62     2133.67     32.00 o
   5   2  12      756.26      819.61     21.81 o
   6   2  12       40.09       46.20     16.65 o
   7   2  12        5.16      -10.33     17.53 o
   8   2  12      600.87      590.94     24.38 o
   9   2  12      410.58      390.34     24.00 o
  10   2  12      120.20       98.94     22.82 o
  11   2  12       36.87       24.45     25.79 o
  12   2  12      351.37      386.14     28.48 o
  13   2  12       11.37       16.69     35.35 o
  14   2  12       57.86       40.89     67.90 o
 -24   3  12       19.82       11.74     59.69 o
 -23   3  12      117.97       98.64     58.03 o
 -22   3  12        5.30        9.32     53.01 o
 -21   3  12      488.00      508.43     53.88 o
 -20   3  12      348.93      392.17     51.00 o
 -19   3  12      401.60      405.80     46.43 o
 -18   3  12      297.95      318.82     37.35 o
 -17   3  12      602.55      473.66     35.44 o
 -16   3  12        0.12       -0.20     28.68 o
 -15   3  12     4076.37     4248.07    102.67 o
 -14   3  12       35.93        6.80     19.45 o
 -13   3  12     8405.20     7886.22    108.15 o
 -12   3  12     1070.92     1018.94     40.14 o
 -11   3  12      691.39      704.58     20.04 o
 -10   3  12      104.77       99.64     16.66 o
  -9   3  12     1791.46     1533.64     36.27 o
  -8   3  12      371.76      340.20     15.33 o
  -7   3  12     5389.29     5344.82     67.44 o
  -6   3  12      489.34      462.46     14.24 o
  -5   3  12        7.96       13.80      9.65 o
  -4   3  12        7.50       -3.51     10.24 o
  -3   3  12     5176.74     4999.33     68.45 o
  -2   3  12     9720.28     9434.25    123.10 o
  -1   3  12       88.58      137.32     15.39 o
   0   3  12       48.71       82.73     11.02 o
   1   3  12      480.39      460.28     15.06 o
   2   3  12      147.38      215.90     16.41 o
   3   3  12     3520.71     3527.54     46.85 o
   4   3  12     2668.49     2861.91     60.97 o
   5   3  12     1143.06     1078.27     29.27 o
   6   3  12      478.58      543.82     30.38 o
   7   3  12      131.31      130.42     21.73 o
   8   3  12       19.03       22.84     22.29 o
   9   3  12      409.18      431.83     29.84 o
  10   3  12      380.95      435.53     30.50 o
  11   3  12      228.22      257.39     30.67 o
  12   3  12       52.49       10.91     32.81 o
  13   3  12      119.36      150.23     35.51 o
  14   3  12      400.17      485.23     39.23 o
 -23   4  12       17.81      -48.99     57.90 o
 -22   4  12        9.60      -14.88     55.94 o
 -21   4  12       24.60      -34.15     52.44 o
 -20   4  12        4.01       29.39     50.33 o
 -19   4  12       17.30      -29.72     45.52 o
 -18   4  12       20.42        9.39     42.49 o
 -17   4  12       32.82        9.81     38.62 o
 -16   4  12      517.29      504.78     68.37 o
 -15   4  12       33.56      100.13     34.41 o
 -14   4  12      330.22      405.61     30.35 o
 -13   4  12       28.84       58.32     19.13 o
 -12   4  12      672.44      787.09     24.30 o
 -11   4  12      140.44      153.01     17.15 o
 -10   4  12      499.69      564.07     19.35 o
  -9   4  12      144.30      111.11     18.55 o
  -8   4  12     1699.76     1725.10     32.52 o
  -7   4  12      691.80      687.67     29.47 o
  -6   4  12        3.06       -0.44     12.56 o
  -5   4  12       11.46        4.11     12.16 o
  -4   4  12       48.79       32.89     14.00 o
  -3   4  12      987.50      917.25     23.70 o
  -2   4  12     1191.00     1080.73     26.10 o
  -1   4  12       39.11       -4.69     14.39 o
   0   4  12      474.65      499.90     31.10 o
   1   4  12       26.49       12.86     15.40 o
   2   4  12       87.92       73.53     25.57 o
   3   4  12        0.80       18.35     19.44 o
   4   4  12     1389.94     1432.53     37.21 o
   5   4  12      264.40      352.53     27.96 o
   6   4  12      852.44      946.58     30.65 o
   7   4  12     1941.26     1887.52     53.45 o
   8   4  12      129.25      106.07     30.88 o
   9   4  12        1.17        1.06     30.21 o
  10   4  12       13.94       24.65     30.60 o
  11   4  12       19.61       40.25     49.92 o
  12   4  12       10.05       57.13     34.29 o
  13   4  12       41.03        6.97     40.71 o
 -22   5  12        0.68      -24.21     60.47 o
 -21   5  12      124.23      116.91     58.89 o
 -20   5  12       63.09       36.92     54.14 o
 -19   5  12       17.52        1.46     68.64 o
 -18   5  12       40.88       76.55     46.17 o
 -17   5  12      434.25      535.01     58.80 o
 -16   5  12      237.98      390.52     39.33 o
 -15   5  12      672.69      504.69     48.35 o
 -14   5  12        4.53      -30.87     30.87 o
 -13   5  12       45.89       35.03     28.10 o
 -12   5  12       23.63       33.75     27.41 o
 -11   5  12     2304.89     2419.96     57.88 o
 -10   5  12     1175.71     1309.45     53.73 o
  -9   5  12      689.51      683.56     27.98 o
  -8   5  12       15.83        6.10     17.85 o
  -7   5  12      991.39      948.11     27.69 o
  -6   5  12      884.38      884.42     25.58 o
  -5   5  12     1289.18     1329.72     32.09 o
  -4   5  12      858.38      837.84     46.40 o
  -3   5  12      901.96      840.75     31.90 o
  -2   5  12      514.33      438.47     26.73 o
  -1   5  12      349.87      383.24     27.33 o
   0   5  12     1786.53     1776.81     47.79 o
   1   5  12     2776.07     2582.78     50.86 o
   2   5  12      521.17      515.79     39.43 o
   3   5  12       94.25       68.61     22.40 o
   4   5  12       46.19       48.22     24.32 o
   5   5  12      143.54      111.63     26.50 o
   6   5  12       17.04       24.59     26.84 o
   7   5  12      600.57      625.34     36.62 o
   8   5  12       48.05       80.39     38.73 o
   9   5  12        2.34       22.55     41.66 o
  10   5  12        2.65      -22.88     43.29 o
  11   5  12       18.45      -12.82     39.19 o
  12   5  12       98.83       14.36     69.39 o
 -21   6  12        9.27      150.84    103.15 o
 -20   6  12       42.39       60.55     55.47 o
 -19   6  12       40.99       10.83     53.99 o
 -18   6  12      128.41       87.49     52.11 o
 -17   6  12      152.61      183.62     42.07 o
 -16   6  12       30.66       78.45     40.29 o
 -15   6  12       90.88      126.04     42.52 o
 -14   6  12      167.96       61.27     42.79 o
 -13   6  12      444.03      368.73     44.00 o
 -12   6  12      162.93      129.57     37.59 o
 -11   6  12       67.11       83.05     30.65 o
 -10   6  12      853.57      988.92     62.06 o
  -9   6  12       54.23       17.44     27.69 o
  -8   6  12       42.27       38.52     27.63 o
  -7   6  12      609.08      559.43     35.52 o
  -6   6  12       87.81      102.09     26.08 o
  -5   6  12        4.41       -9.92     25.51 o
  -4   6  12     1193.58     1250.59     49.73 o
  -3   6  12      228.68      229.44     33.76 o
  -2   6  12       36.05        1.79     26.17 o
  -1   6  12      490.15      532.50     39.29 o
   0   6  12      461.36      483.72     38.01 o
   1   6  12       28.43       70.93     31.99 o
   2   6  12      345.70      306.59     31.55 o
   3   6  12      162.55      130.10     30.87 o
   4   6  12      103.13      123.51     34.57 o
   5   6  12       34.60       24.11     31.60 o
   6   6  12      130.00      147.49     39.88 o
   7   6  12        0.43       19.94     39.92 o
   8   6  12      445.26      503.86     47.54 o
   9   6  12      154.84      227.68     47.93 o
  10   6  12      127.26      197.33     58.40 o
  11   6  12      122.31      141.03     52.38 o
 -19   7  12       28.37      -66.38     66.38 o
 -18   7  12       10.83       13.35     48.19 o
 -17   7  12        3.48      -23.21     45.40 o
 -16   7  12       22.01       49.37     44.04 o
 -15   7  12       35.56       30.32     49.08 o
 -14   7  12      112.80       75.89     49.09 o
 -13   7  12        8.94      -23.61     71.10 o
 -12   7  12       18.00      -34.88     40.95 o
 -11   7  12       28.97      -36.68     48.81 o
 -10   7  12      149.95      103.50     41.42 o
  -9   7  12        0.09       11.71     33.30 o
  -8   7  12       63.91       96.51     33.62 o
  -7   7  12        1.21       -0.78     63.33 o
  -6   7  12       18.77       23.66     30.16 o
  -5   7  12        1.01      -19.53     29.29 o
  -4   7  12      144.82      148.94     39.06 o
  -3   7  12        0.15       13.82     37.67 o
  -2   7  12       10.98       19.57     37.93 o
  -1   7  12      607.82      543.25     45.65 o
   0   7  12        0.89       34.16     39.49 o
   1   7  12       17.07       -7.10     31.37 o
   2   7  12       40.39       94.26     33.43 o
   3   7  12        0.51       64.00     34.69 o
   4   7  12        1.29       16.67     35.23 o
   5   7  12       27.12       -2.99     40.13 o
   6   7  12       20.57       18.43     42.35 o
   7   7  12       39.78       64.50     43.43 o
   8   7  12        6.14       42.00     46.49 o
   9   7  12        2.79       30.63     49.61 o
 -17   8  12        4.23       58.51    111.67 o
 -16   8  12        8.89      -34.62     57.93 o
 -15   8  12       48.65       78.20     55.74 o
 -14   8  12       38.98       20.56     52.77 o
 -13   8  12       11.58       86.85     52.08 o
 -12   8  12      119.54      150.54     50.76 o
 -11   8  12        6.99       42.41     56.26 o
 -10   8  12       82.43       97.91     49.63 o
  -9   8  12      102.34      151.89     48.97 o
  -8   8  12      120.83      115.20     53.50 o
  -7   8  12        3.13      -58.42     58.42 o
  -6   8  12      253.93      304.30     48.41 o
  -5   8  12        6.02        9.59     41.60 o
  -4   8  12       90.09       99.00     37.25 o
  -3   8  12        2.49       39.58     70.69 o
  -2   8  12       31.08       35.45     41.64 o
  -1   8  12       48.58       22.76     45.78 o
   0   8  12       28.37       37.40     69.31 o
   1   8  12       79.44       99.78     37.67 o
   2   8  12       24.29       40.93     37.10 o
   3   8  12       65.82       41.08     49.90 o
   4   8  12      132.64      150.75     46.24 o
   5   8  12        3.01      -45.43     45.43 o
   6   8  12       68.86       63.60     49.71 o
   7   8  12       24.97       14.72     86.49 o
 -13   9  12       33.73       13.52     57.88 o
 -12   9  12       13.50       37.48     55.15 o
 -11   9  12       25.52        5.44     55.18 o
 -10   9  12        0.51       48.87     55.81 o
  -9   9  12        2.48       60.98     54.43 o
  -8   9  12        4.92       14.44     52.63 o
  -7   9  12        2.86      -50.99     50.99 o
  -6   9  12        6.85       82.66     53.60 o
  -5   9  12       31.19       37.30     53.09 o
  -4   9  12        7.48       62.43     52.62 o
  -3   9  12       98.06       43.48     49.61 o
  -2   9  12       12.98        5.20     61.91 o
  -1   9  12       31.44       12.95     50.68 o
   0   9  12        0.16        4.85     53.63 o
   1   9  12       17.97       -0.84     56.02 o
   2   9  12        6.06       37.33     43.78 o
   3   9  12        4.89      -48.75     48.75 o
 -25   1  13       39.20      -74.92     74.92 o
 -24   1  13       84.71      103.49     58.30 o
 -23   1  13      188.70      191.71     54.92 o
 -22   1  13      182.72      286.53     82.27 o
 -21   1  13      525.86      527.17     50.83 o
 -20   1  13      448.25      508.79     41.50 o
 -19   1  13       18.84        7.70     31.11 o
 -18   1  13       41.73       63.30     28.71 o
 -17   1  13      737.66      891.49     37.97 o
 -16   1  13     1227.76     1397.96     40.74 o
 -15   1  13     1926.04     1675.55     33.97 o
 -14   1  13     2513.14     2329.00     38.78 o
 -13   1  13     4123.48     4123.14     56.25 o
 -12   1  13      742.53      732.77     19.10 o
 -11   1  13     4681.97     4638.78     59.40 o
 -10   1  13      181.47      202.12     11.22 o
  -9   1  13     6191.44     6225.45     70.32 o
  -8   1  13     3339.55     3294.69     42.29 o
  -7   1  13       22.19       16.34      8.80 o
  -6   1  13      661.52      760.92     23.69 o
  -5   1  13    24870.89    25782.09    318.71 o
  -4   1  13     8530.12     8506.07    154.31 o
  -3   1  13     1458.02     1716.00     37.95 o
  -2   1  13      641.66      740.01     14.45 o
  -1   1  13     1683.67     1644.15     23.92 o
   0   1  13     1317.38     1282.18     22.85 o
   1   1  13    10592.24    10674.29    134.34 o
   2   1  13     5647.66     5645.33     82.17 o
   3   1  13      710.24      701.15     24.93 o
   4   1  13      178.58      209.81     23.37 o
   5   1  13     1335.56     1256.36     38.32 o
   6   1  13      603.81      604.82     30.10 o
   7   1  13     1047.28      954.66     35.73 o
   8   1  13     1098.25     1175.08     41.66 o
   9   1  13       65.97       27.14     40.59 o
  10   1  13      275.56      245.88     39.19 o
  11   1  13       86.13      123.51     43.40 o
  12   1  13        4.38      -32.05     44.98 o
  13   1  13       53.19       33.67     63.68 o
  14   1  13      114.93      250.89     73.96 o
 -25   2  13        0.52      -80.53    100.96 o
 -24   2  13       57.80      100.69     58.21 o
 -23   2  13      233.27      215.58     56.97 o
 -22   2  13      172.93      121.60     50.41 o
 -21   2  13       31.85      -45.38     45.38 o
 -20   2  13      268.99      190.89     54.97 o
 -19   2  13      140.42      115.76     33.45 o
 -18   2  13        0.93      -14.56     30.90 o
 -17   2  13      446.09      352.63     30.77 o
 -16   2  13     3496.62     3456.73     64.26 o
 -15   2  13      301.99      390.74     27.96 o
 -14   2  13      247.72      330.44     19.80 o
 -13   2  13       99.30       80.21     15.31 o
 -12   2  13       65.75       69.02     13.66 o
 -11   2  13       31.08       61.14     12.24 o
 -10   2  13     7804.53     7621.76    112.26 o
  -9   2  13     2143.82     2019.22     30.72 o
  -8   2  13       34.48       74.01     10.99 o
  -7   2  13      950.98     1022.41     20.52 o
  -6   2  13     1957.28     1774.11     27.62 o
  -5   2  13      837.63      748.52     15.26 o
  -4   2  13     5624.18     5722.68    109.13 o
  -3   2  13     4394.09     4310.74    104.66 o
  -2   2  13        0.76      -30.84     30.84 o
  -1   2  13       98.22       78.39     13.57 o
   0   2  13     3770.25     3425.95     52.14 o
   1   2  13       11.61       20.48     13.70 o
   2   2  13     4099.74     4014.85     57.06 o
   3   2  13     3662.63     3553.15     58.21 o
   4   2  13      305.08      294.32     27.51 o
   5   2  13      295.20      327.07     22.30 o
   6   2  13     4125.42     4074.47     67.43 o
   7   2  13      173.09      319.77     23.50 o
   8   2  13      936.22      805.97     29.72 o
   9   2  13      203.82      159.94     32.79 o
  10   2  13       61.81       86.40     40.08 o
  11   2  13        1.87      -31.84     42.51 o
  12   2  13      886.66      926.74     58.05 o
  13   2  13      224.72      173.47     69.09 o
  14   2  13       50.71      -67.68     67.68 o
 -24   3  13        1.68      -38.03     69.69 o
 -23   3  13       13.72      -20.10     52.31 o
 -22   3  13        4.70      -57.77     63.53 o
 -21   3  13       71.57       41.83     48.35 o
 -20   3  13        9.89       10.19     45.17 o
 -19   3  13      149.85      181.05     44.64 o
 -18   3  13       61.86       71.20     40.30 o
 -17   3  13        2.26       -0.83     45.67 o
 -16   3  13      163.03      140.72     29.80 o
 -15   3  13       14.84       26.78     24.80 o
 -14   3  13      300.42      319.93     38.51 o
 -13   3  13     2114.08     2173.77     45.15 o
 -12   3  13      144.16      201.87     16.54 o
 -11   3  13      233.32      190.03     14.11 o
 -10   3  13       95.76       85.02     12.43 o
  -9   3  13      481.19      512.96     18.28 o
  -8   3  13       65.80       72.35     12.06 o
  -7   3  13     1062.08     1120.50     29.54 o
  -6   3  13      988.25     1032.71     24.95 o
  -5   3  13       97.84      101.76     11.28 o
  -4   3  13       60.51       72.94     14.08 o
  -3   3  13      496.63      486.92     14.77 o
  -2   3  13      302.98      302.64     13.37 o
  -1   3  13      960.33      993.93     20.00 o
   0   3  13     3877.79     3754.15     49.79 o
   1   3  13      847.74      794.43     25.18 o
   2   3  13      225.98      264.32     20.99 o
   3   3  13      708.63      689.94     23.43 o
   4   3  13        1.07       24.23     17.59 o
   5   3  13     2216.36     1909.00     38.46 o
   6   3  13     1132.43     1080.77     44.86 o
   7   3  13      109.61      103.83     21.55 o
   8   3  13       26.09       41.68     22.94 o
   9   3  13      171.91      186.50     26.45 o
  10   3  13       11.96       23.73     26.64 o
  11   3  13        1.06      -24.14     27.09 o
  12   3  13       15.90       -4.16     39.48 o
  13   3  13        8.09       14.96     38.45 o
 -23   4  13        1.53      -57.04     57.04 o
 -22   4  13        3.40      -39.95     56.38 o
 -21   4  13       21.62       73.37     51.57 o
 -20   4  13      631.48      543.33     56.64 o
 -19   4  13      200.23      219.50     46.85 o
 -18   4  13      500.48      505.44     48.04 o
 -17   4  13        7.88        2.54     40.30 o
 -16   4  13       13.77       47.09     36.97 o
 -15   4  13      400.12      437.71     32.55 o
 -14   4  13       54.45       68.58     25.08 o
 -13   4  13      353.87      406.64     24.78 o
 -12   4  13     2120.60     2003.09     41.04 o
 -11   4  13      851.54      905.12     25.88 o
 -10   4  13     1021.44      977.68     29.89 o
  -9   4  13     2343.38     2183.57     43.19 o
  -8   4  13     1761.14     1876.21     35.98 o
  -7   4  13        3.06       -1.67     14.08 o
  -6   4  13     1962.70     1759.98     30.59 o
  -5   4  13     1538.13     1472.86     27.38 o
  -4   4  13      855.54      776.12     21.97 o
  -3   4  13     1213.54     1143.44     26.70 o
  -2   4  13     7034.12     6932.07     94.97 o
  -1   4  13       14.18      -16.79     16.79 o
   0   4  13     1360.53     1452.00     33.57 o
   1   4  13      112.69      102.91     18.08 o
   2   4  13      214.62      233.60     25.72 o
   3   4  13      111.69      157.31     20.78 o
   4   4  13      769.66      665.21     26.92 o
   5   4  13       94.83       62.66     25.93 o
   6   4  13      872.78      909.32     36.61 o
   7   4  13      391.28      416.58     32.67 o
   8   4  13      327.48      303.24     29.66 o
   9   4  13       71.70       66.94     28.89 o
  10   4  13      235.01      223.60     32.24 o
  11   4  13        4.78       40.87     31.94 o
  12   4  13      236.57      196.45     34.26 o
 -22   5  13       16.17      -35.96     61.04 o
 -21   5  13       26.48       51.12     88.46 o
 -20   5  13        9.48      -12.71     61.60 o
 -19   5  13      176.23      210.30     52.99 o
 -18   5  13      103.75      131.12     45.59 o
 -17   5  13        3.28      100.72     45.73 o
 -16   5  13      180.92      240.25     36.76 o
 -15   5  13       23.43       77.67     34.14 o
 -14   5  13        0.87        7.06     30.24 o
 -13   5  13       59.81       44.82     29.79 o
 -12   5  13        1.44       -2.77     26.13 o
 -11   5  13      552.02      494.61     27.98 o
 -10   5  13       80.09      117.17     22.52 o
  -9   5  13      423.41      357.28     23.85 o
  -8   5  13      909.57      837.27     26.59 o
  -7   5  13      650.88      529.34     23.10 o
  -6   5  13     1061.99      964.77     29.73 o
  -5   5  13     1270.91     1233.84     34.36 o
  -4   5  13      721.38      702.35     31.08 o
  -3   5  13      103.96      140.85     23.97 o
  -2   5  13       23.09       16.92     30.74 o
  -1   5  13      472.42      486.41     36.02 o
   0   5  13      193.95      210.09     26.50 o
   1   5  13      387.25      460.35     24.82 o
   2   5  13       46.65       69.31     22.44 o
   3   5  13        7.19        3.43     22.78 o
   4   5  13       18.86       16.37     24.42 o
   5   5  13      584.65      570.47     34.81 o
   6   5  13       69.00       97.16     34.27 o
   7   5  13      296.91      342.20     35.05 o
   8   5  13       82.98      106.80     35.00 o
   9   5  13        4.39      -12.83     42.71 o
  10   5  13       89.05       78.98     38.62 o
  11   5  13       17.45       53.01     41.44 o
 -21   6  13       12.37      -31.06     59.91 o
 -20   6  13       71.50       73.10     58.35 o
 -19   6  13        0.37      -32.21     70.34 o
 -18   6  13       20.25       72.56     54.12 o
 -17   6  13      184.48      234.55     46.88 o
 -16   6  13      141.09      170.58     49.99 o
 -15   6  13       47.96       55.40     38.13 o
 -14   6  13       22.18       48.98     51.77 o
 -13   6  13       82.87      148.18     39.67 o
 -12   6  13       43.03       40.89     31.39 o
 -11   6  13      665.36      628.07     45.72 o
 -10   6  13       19.17       38.84     28.83 o
  -9   6  13        9.08       46.68     28.62 o
  -8   6  13      339.70      470.47     38.36 o
  -7   6  13      572.55      604.84     33.49 o
  -6   6  13       12.62      -25.04     25.04 o
  -5   6  13      617.15      605.46     32.02 o
  -4   6  13      178.62      153.04     29.76 o
  -3   6  13      453.15      396.25     31.72 o
  -2   6  13      475.92      472.72     33.07 o
  -1   6  13      195.40      211.22     29.77 o
   0   6  13      159.06      136.18     29.88 o
   1   6  13      125.63      132.21     34.70 o
   2   6  13      422.41      396.36     36.06 o
   3   6  13        0.67       -4.63     44.81 o
   4   6  13      136.28      176.96     36.17 o
   5   6  13       79.55      125.41     39.00 o
   6   6  13       47.57       83.72     40.15 o
   7   6  13        7.56       -7.16     69.47 o
   8   6  13       72.73       -6.80     57.46 o
   9   6  13        3.02       90.86     46.23 o
  10   6  13       28.90       57.43     49.83 o
 -19   7  13        5.04       47.05     57.60 o
 -18   7  13        0.27      -27.53     48.37 o
 -17   7  13      228.81      182.47     47.74 o
 -16   7  13       20.38       87.73     55.13 o
 -15   7  13       42.60       13.97     58.61 o
 -14   7  13       84.86       72.11     48.25 o
 -13   7  13      589.14      640.47     52.91 o
 -12   7  13      172.38      204.31     45.91 o
 -11   7  13       86.37       -2.50     47.18 o
 -10   7  13        6.38       37.07     34.35 o
  -9   7  13      448.25      495.55     37.21 o
  -8   7  13        2.61      -14.28     36.20 o
  -7   7  13      978.41      982.24     47.21 o
  -6   7  13      188.92      173.86     33.04 o
  -5   7  13       90.89      128.34     32.18 o
  -4   7  13      217.71      178.20     41.34 o
  -3   7  13       15.18       13.53     38.74 o
  -2   7  13      226.60      185.68     39.93 o
  -1   7  13      536.90      515.13     96.07 o
   0   7  13        3.63       23.76     39.53 o
   1   7  13      151.90      156.96     33.49 o
   2   7  13      195.13      191.84     34.62 o
   3   7  13      250.61      251.28     37.42 o
   4   7  13       37.19       15.10     41.20 o
   5   7  13       26.61       -6.49     40.84 o
   6   7  13       52.09       64.16     58.79 o
   7   7  13        7.01      -18.35     46.18 o
   8   7  13       19.56       -8.50     48.69 o
 -17   8  13       15.32       93.18    103.76 o
 -16   8  13       29.25      118.31     63.89 o
 -15   8  13        0.15       -9.96     53.60 o
 -14   8  13        9.84       34.69     53.74 o
 -13   8  13       15.43       16.55     58.09 o
 -12   8  13       29.23       -1.84     50.92 o
 -11   8  13        9.53      -48.37     52.08 o
 -10   8  13        3.44       15.13     47.28 o
  -9   8  13       14.90       13.70     47.94 o
  -8   8  13       38.94      153.68     62.40 o
  -7   8  13       56.83       66.23     44.76 o
  -6   8  13        0.57      -39.82     57.76 o
  -5   8  13      100.85      104.43     37.54 o
  -4   8  13       39.49       74.16     58.68 o
  -3   8  13        3.97       -9.34     44.90 o
  -2   8  13        1.26      -10.66     45.18 o
  -1   8  13       17.51       15.58     58.52 o
   0   8  13       79.66       58.42     64.13 o
   1   8  13       27.30        9.94     37.59 o
   2   8  13       35.15       42.43     43.43 o
   3   8  13        2.29       30.36     59.11 o
   4   8  13        0.45      -52.51     76.94 o
   5   8  13        3.55      -47.59     47.59 o
   6   8  13        7.89      -31.17     47.89 o
 -13   9  13        0.74      -44.43     67.47 o
 -12   9  13        8.83      -18.66     57.02 o
 -11   9  13       38.54        8.26     79.45 o
 -10   9  13        1.18       11.46     54.10 o
  -9   9  13       32.57       73.75     54.66 o
  -8   9  13       13.64       58.54     51.97 o
  -7   9  13        2.55       30.70     60.94 o
  -6   9  13       13.49      -35.24     53.09 o
  -5   9  13        5.14       25.39     51.14 o
  -4   9  13       25.75       41.24     52.28 o
  -3   9  13       21.02       31.57     53.65 o
  -2   9  13       10.58      -11.50     52.76 o
  -1   9  13        3.13      -35.99     52.68 o
   0   9  13      172.73      112.08     43.79 o
   1   9  13       80.48        0.09     49.01 o
   2   9  13        1.40      -12.44     49.47 o
 -25   0  14       78.49       28.83    106.68 o
 -24   0  14       24.76      -45.49     94.39 o
 -23   0  14       59.85      -35.64     93.42 o
 -22   0  14      910.28      844.84     72.52 o
 -21   0  14     1953.35     1769.36     84.81 o
 -20   0  14       14.57      -81.98    108.87 o
 -19   0  14       96.64       31.80     45.06 o
 -18   0  14     1476.27     1456.93     68.89 o
 -17   0  14      531.48      740.28     49.95 o
 -16   0  14       16.51       17.54     28.69 o
 -15   0  14       31.68       67.79     30.69 o
 -14   0  14     4791.79     4946.43     88.18 o
 -13   0  14       58.48       73.64     18.81 o
 -12   0  14    10555.73    10473.45    166.12 o
 -11   0  14     9469.89     9218.84    166.90 o
 -10   0  14      356.98      371.55     20.03 o
  -9   0  14      628.49      663.32     35.52 o
  -8   0  14    20586.54    21906.67    373.21 o
  -7   0  14     5430.55     6987.51    124.85 o
  -6   0  14    10898.25    11024.58    193.14 o
  -5   0  14     4738.34     4524.28    102.83 o
  -4   0  14      761.58      755.50     46.16 o
  -3   0  14     2195.58     2337.92     65.69 o
  -2   0  14     7203.19     7107.34    127.10 o
  -1   0  14     1449.64     1440.58     47.22 o
   0   0  14     5824.29     6052.71    161.40 o
   1   0  14     4692.13     4942.44    142.27 o
   2   0  14       58.96       62.79     24.51 o
   3   0  14      729.56      821.30     38.75 o
   4   0  14     8403.38     8098.12    184.09 o
   5   0  14     3836.32     3935.24    162.21 o
   6   0  14      159.12      195.11     36.91 o
   7   0  14     3891.72     3366.92    152.48 o
   8   0  14      392.36      443.52     46.20 o
   9   0  14       30.46      -45.47     55.23 o
  10   0  14     1350.40     1189.76     67.50 o
  11   0  14      162.69      147.01     75.11 o
  12   0  14       26.58      117.26     90.38 o
  13   0  14       10.96       30.53     86.85 o
  14   0  14       76.05      130.16     98.17 o
 -25   1  14        9.06      -74.56     74.56 o
 -24   1  14       32.25        3.38     70.14 o
 -23   1  14       97.76       10.56     52.61 o
 -22   1  14        8.77       -4.55     48.65 o
 -21   1  14      105.43       82.42     47.53 o
 -20   1  14        0.17       -1.04     34.83 o
 -19   1  14      446.44      479.37     36.60 o
 -18   1  14      138.22      212.51     31.37 o
 -17   1  14       79.15       25.96     27.55 o
 -16   1  14       20.33       -1.02     21.67 o
 -15   1  14      287.83      311.12     20.66 o
 -14   1  14     4127.06     4144.64     57.68 o
 -13   1  14       29.83       52.60     14.29 o
 -12   1  14     1312.78     1371.53     26.48 o
 -11   1  14     2199.93     2070.59     31.66 o
 -10   1  14     1757.08     1759.37     27.29 o
  -9   1  14      902.28      888.07     24.96 o
  -8   1  14      286.29      230.18     22.05 o
  -7   1  14     2999.72     2732.61     67.30 o
  -6   1  14      283.00      197.75      9.59 o
  -5   1  14      105.76      104.38      7.66 o
  -4   1  14     1333.95     1421.05     44.17 o
  -3   1  14       49.70       57.99     18.02 o
  -2   1  14      105.07       99.34     14.01 o
  -1   1  14      429.03      390.93     15.73 o
   0   1  14     5231.74     5293.51     64.39 o
   1   1  14       94.96      120.62     22.55 o
   2   1  14       46.96       50.11     17.05 o
   3   1  14      165.69      173.25     40.45 o
   4   1  14       11.33       34.53     20.67 o
   5   1  14     3084.79     2951.02     60.42 o
   6   1  14      448.25      492.09     29.45 o
   7   1  14      141.03      114.96     27.81 o
   8   1  14       60.21       44.87     29.31 o
   9   1  14       22.25       23.39     31.17 o
  10   1  14       30.79       40.47     34.65 o
  11   1  14      677.61      658.12     60.85 o
  12   1  14      385.69      406.76     51.76 o
  13   1  14       92.26      196.82     69.73 o
 -25   2  14       16.35      101.59     89.10 o
 -24   2  14       64.68       47.38     57.14 o
 -23   2  14       14.29       84.72     67.28 o
 -22   2  14       54.05      -10.24     49.27 o
 -21   2  14        1.57       49.46     44.68 o
 -20   2  14       99.28       66.19     42.81 o
 -19   2  14        1.56       -9.96     38.24 o
 -18   2  14      514.71      590.97     44.09 o
 -17   2  14      275.35      275.35     31.17 o
 -16   2  14     1030.29     1101.28     46.40 o
 -15   2  14      689.82      712.78     27.79 o
 -14   2  14     1795.19     1713.05     38.79 o
 -13   2  14       74.75       79.11     15.09 o
 -12   2  14      614.95      655.41     18.99 o
 -11   2  14      347.81      319.21     18.39 o
 -10   2  14      899.93      905.98     21.71 o
  -9   2  14       15.67       27.35     11.59 o
  -8   2  14     1905.44     1679.30     27.09 o
  -7   2  14     6210.73     6204.45     81.25 o
  -6   2  14     2863.24     3059.06     46.17 o
  -5   2  14       18.91        3.86     19.74 o
  -4   2  14     1822.60     1607.68     80.95 o
  -3   2  14      344.57      336.49     25.95 o
  -2   2  14      232.09      271.60     26.39 o
  -1   2  14     4845.32     4640.81     67.34 o
   0   2  14      168.91      222.62     19.97 o
   1   2  14     1343.32     1416.26     27.01 o
   2   2  14      545.03      486.54     25.20 o
   3   2  14      457.33      433.39     23.32 o
   4   2  14      153.30      178.20     30.95 o
   5   2  14     1617.13     1575.44     43.87 o
   6   2  14     1012.98      876.85     35.16 o
   7   2  14       10.40       32.71     27.95 o
   8   2  14      489.34      518.38     34.53 o
   9   2  14      312.20      330.26     34.72 o
  10   2  14      189.87      181.62     41.29 o
  11   2  14      161.03      147.09     45.11 o
  12   2  14       78.68      112.58     46.57 o
  13   2  14        4.73        9.77     70.38 o
 -24   3  14       45.12      -17.64     58.37 o
 -23   3  14      107.85       50.38     56.90 o
 -22   3  14       34.81       45.39     56.54 o
 -21   3  14        7.88      -39.50     47.40 o
 -20   3  14        6.00       24.06     44.03 o
 -19   3  14     1046.04     1280.14     59.16 o
 -18   3  14      446.45      691.73     48.12 o
 -17   3  14      959.74      861.72     73.62 o
 -16   3  14      107.80      102.09     28.93 o
 -15   3  14      104.94       68.05     28.36 o
 -14   3  14     2055.51     2058.00     51.10 o
 -13   3  14       96.40       78.84     20.31 o
 -12   3  14      208.67      183.91     17.66 o
 -11   3  14     2773.62     2433.15     41.51 o
 -10   3  14     1200.01     1087.14     26.88 o
  -9   3  14      620.09      721.42     19.02 o
  -8   3  14      165.69      164.26     18.17 o
  -7   3  14     4913.32     5026.03     63.73 o
  -6   3  14     7046.48     6953.84     84.84 o
  -5   3  14      137.67      184.70     16.72 o
  -4   3  14      571.85      621.22     27.52 o
  -3   3  14     1107.20      905.55     20.61 o
  -2   3  14        5.86       -7.43     11.20 o
  -1   3  14    15547.34    15900.16    186.21 o
   0   3  14     3318.37     3280.27     45.00 o
   1   3  14      110.62      126.41     15.66 o
   2   3  14      687.02      793.57     22.75 o
   3   3  14     1807.13     1616.38     41.69 o
   4   3  14      473.42      490.34     20.87 o
   5   3  14      179.91      245.39     19.76 o
   6   3  14      105.86      141.35     20.12 o
   7   3  14      528.71      481.34     24.19 o
   8   3  14      110.65       73.27     25.31 o
   9   3  14      194.18      178.70     29.58 o
  10   3  14      325.45      344.46     31.38 o
  11   3  14      240.75      330.46     60.23 o
  12   3  14      182.47      162.01     50.29 o
  13   3  14       80.75      138.94    122.49 o
 -23   4  14        2.91        7.93     65.29 o
 -22   4  14        0.08      -27.42     53.93 o
 -21   4  14        5.76       43.02     52.29 o
 -20   4  14       24.77      -50.28     50.28 o
 -19   4  14      146.28      164.42     45.83 o
 -18   4  14      263.80      310.09     63.54 o
 -17   4  14      365.09      421.26     45.12 o
 -16   4  14      100.47      103.38     37.44 o
 -15   4  14        3.38       -3.09     37.43 o
 -14   4  14      222.94      248.98     24.32 o
 -13   4  14       94.08       91.70     23.01 o
 -12   4  14       81.61       91.00     24.47 o
 -11   4  14       18.88       37.11     19.96 o
 -10   4  14      544.75      535.66     21.92 o
  -9   4  14       14.72       10.58     16.36 o
  -8   4  14      101.05       56.62     15.82 o
  -7   4  14        2.11       23.63     15.12 o
  -6   4  14      414.76      350.28     20.91 o
  -5   4  14      389.69      382.40     15.56 o
  -4   4  14      852.33      899.79     31.08 o
  -3   4  14     3465.32     3594.78    113.82 o
  -2   4  14      401.89      441.24     33.18 o
  -1   4  14      364.91      435.64     19.54 o
   0   4  14        5.44        4.07     16.57 o
   1   4  14      213.35      263.21     27.46 o
   2   4  14       86.13       79.09     20.59 o
   3   4  14      670.04      680.41     28.86 o
   4   4  14      409.05      442.61     28.42 o
   5   4  14       39.90       24.36     25.70 o
   6   4  14       78.20      100.34     25.03 o
   7   4  14        2.58        0.58     25.55 o
   8   4  14        4.92      -20.56     27.38 o
   9   4  14       44.18       10.32     27.86 o
  10   4  14      166.65      186.84     41.13 o
  11   4  14      113.64      152.37     31.06 o
  12   4  14       95.76       35.52     30.00 o
 -22   5  14        1.49       -9.50     58.05 o
 -21   5  14       45.53       10.87     54.95 o
 -20   5  14       29.05      106.16     53.15 o
 -19   5  14      356.52      336.88     53.70 o
 -18   5  14      291.52      270.08     48.05 o
 -17   5  14      120.29      126.64     44.34 o
 -16   5  14        8.75       56.24     41.94 o
 -15   5  14      761.36      794.90     42.03 o
 -14   5  14      164.13      220.48     29.17 o
 -13   5  14      124.40      102.19     30.03 o
 -12   5  14      183.35      150.81     28.98 o
 -11   5  14      428.70      431.19     26.83 o
 -10   5  14      256.39      275.83     24.77 o
  -9   5  14     1354.63     1254.71     37.95 o
  -8   5  14     1343.55     1372.28     36.62 o
  -7   5  14        6.99        3.64     20.13 o
  -6   5  14       41.11       -0.27     19.34 o
  -5   5  14      266.57      341.96     23.14 o
  -4   5  14      248.82      271.07     31.97 o
  -3   5  14     1704.67     1636.56     54.04 o
  -2   5  14      444.77      454.96     27.57 o
  -1   5  14        2.49        1.82     23.34 o
   0   5  14      239.16      213.26     22.65 o
   1   5  14      482.31      508.54     25.80 o
   2   5  14      140.60       75.56     22.81 o
   3   5  14      548.28      635.07     32.42 o
   4   5  14      451.37      390.33     31.33 o
   5   5  14      213.54      220.70     31.54 o
   6   5  14        5.74       57.76     30.82 o
   7   5  14      362.93      355.08     35.99 o
   8   5  14      267.19      274.53     33.06 o
   9   5  14       23.13       70.83     32.31 o
  10   5  14      127.29      159.79     35.41 o
  11   5  14        6.86        3.16     69.40 o
 -21   6  14       45.70      -22.88     58.13 o
 -20   6  14       30.16        1.43     57.05 o
 -19   6  14        0.58      -52.99     52.99 o
 -18   6  14      155.99      158.65     50.74 o
 -17   6  14       56.15       54.65     41.32 o
 -16   6  14       41.22       19.58     39.45 o
 -15   6  14        7.62       41.49     38.25 o
 -14   6  14      295.18      325.17     44.60 o
 -13   6  14      114.95      170.96     41.40 o
 -12   6  14       11.85       49.67     31.52 o
 -11   6  14      110.48      101.70     31.26 o
 -10   6  14       45.52       65.37     29.63 o
  -9   6  14        0.85       12.71     28.37 o
  -8   6  14      255.67      288.61     30.33 o
  -7   6  14       77.31       74.17     27.80 o
  -6   6  14      350.26      317.68     29.12 o
  -5   6  14      129.53      178.65     30.80 o
  -4   6  14       21.80       65.40     29.04 o
  -3   6  14       27.42       33.70     28.43 o
  -2   6  14       43.08       16.18     28.12 o
  -1   6  14      124.63      128.09     30.32 o
   0   6  14      171.03      148.47     25.21 o
   1   6  14       37.61       20.78     25.48 o
   2   6  14      482.01      473.92     34.37 o
   3   6  14       22.06        5.26     33.16 o
   4   6  14      551.52      525.17     40.56 o
   5   6  14      184.32      247.58     47.60 o
   6   6  14        1.16      -21.20     39.58 o
   7   6  14       17.34       30.43     42.85 o
   8   6  14      129.31      164.33     51.06 o
   9   6  14      104.26       84.78     47.67 o
 -19   7  14        0.19       32.44     71.15 o
 -18   7  14        1.72        2.77     48.81 o
 -17   7  14        0.57       22.65     54.08 o
 -16   7  14       22.93       47.44     43.78 o
 -15   7  14        8.06      -15.50     59.53 o
 -14   7  14      119.26      141.88     53.65 o
 -13   7  14        7.85      -10.56     44.76 o
 -12   7  14       97.58       75.38     45.53 o
 -11   7  14       13.31       64.82     41.92 o
 -10   7  14       16.40       11.90     38.26 o
  -9   7  14        2.57      -32.03     32.03 o
  -8   7  14        4.13       12.49     32.30 o
  -7   7  14       21.40       63.68     32.76 o
  -6   7  14       38.66       34.03     43.60 o
  -5   7  14       43.36       40.75     31.72 o
  -4   7  14       73.61       69.22     40.04 o
  -3   7  14        1.82       13.65     37.93 o
  -2   7  14       34.90      -16.93     48.35 o
  -1   7  14        0.20      -55.46     57.72 o
   0   7  14       61.51       60.59     33.04 o
   1   7  14      109.76      164.79     34.06 o
   2   7  14       23.64      -29.36     37.13 o
   3   7  14        0.63       15.86     59.11 o
   4   7  14       29.93        4.82     55.43 o
   5   7  14        0.10       13.95     42.27 o
   6   7  14       33.90       21.03     43.61 o
   7   7  14        0.85       40.85     48.20 o
 -16   8  14       38.15       26.08     56.25 o
 -15   8  14       37.82       44.85     55.76 o
 -14   8  14       95.98       67.79     59.69 o
 -13   8  14       19.59       31.50     52.14 o
 -12   8  14       34.36       69.35     51.47 o
 -11   8  14        0.56       20.68     50.68 o
 -10   8  14       11.00      -24.33     48.02 o
  -9   8  14       60.63      117.53     47.68 o
  -8   8  14      132.65      142.01     48.42 o
  -7   8  14      186.05      135.74     47.23 o
  -6   8  14       46.84       64.86     38.72 o
  -5   8  14       23.61       42.69     36.75 o
  -4   8  14      156.77      136.70     37.59 o
  -3   8  14       85.90       81.34     52.22 o
  -2   8  14        8.51        8.04     48.31 o
  -1   8  14        3.83       31.53     52.50 o
   0   8  14       33.11       80.21     43.56 o
   1   8  14        4.95        1.51     92.39 o
   2   8  14      164.08      200.51     44.73 o
   3   8  14       86.09       68.75     45.10 o
   4   8  14       79.35       68.13     46.29 o
   5   8  14        3.35      -42.80     46.98 o
 -13   9  14       12.51      114.47    104.25 o
 -12   9  14        2.61      -56.97     57.82 o
 -11   9  14       28.35       28.09     57.19 o
 -10   9  14        3.27       39.53     56.07 o
  -9   9  14       15.03       51.58     55.49 o
  -8   9  14        0.91      -56.02     56.02 o
  -7   9  14       36.16      -24.08     53.46 o
  -6   9  14        4.02       15.11     53.12 o
  -5   9  14        5.98       11.49     51.41 o
  -4   9  14        0.46       30.11     52.62 o
  -3   9  14       49.54       98.65     57.54 o
  -2   9  14       27.10      -30.37     65.18 o
  -1   9  14        1.29       76.46    112.94 o
   0   9  14       30.17       41.37     47.96 o
   1   9  14       31.19      -46.70     46.70 o
 -25   1  15       17.68       24.32     75.28 o
 -24   1  15      113.01       54.25     70.85 o
 -23   1  15       30.55      -16.16     65.11 o
 -22   1  15       27.56       36.33     57.15 o
 -21   1  15      676.96      796.64     55.38 o
 -20   1  15       96.48      178.35     43.50 o
 -19   1  15      317.18      244.59     40.44 o
 -18   1  15      375.97      359.99     33.36 o
 -17   1  15     1179.72     1202.65     42.32 o
 -16   1  15      303.82      270.96     25.50 o
 -15   1  15     4770.76     4939.48     71.91 o
 -14   1  15      651.94      841.80     22.93 o
 -13   1  15     9918.21     9455.18    114.37 o
 -12   1  15      724.27      691.35     20.24 o
 -11   1  15      135.59      134.92     11.54 o
 -10   1  15       75.41       66.98     11.51 o
  -9   1  15     7471.34     7307.75     93.69 o
  -8   1  15     9090.28     8688.05    134.76 o
  -7   1  15      491.42      599.52     23.04 o
  -6   1  15     1112.85     1260.26     24.06 o
  -5   1  15      444.64      439.97     36.10 o
  -4   1  15      210.74      201.07     25.00 o
  -3   1  15     5966.57     6199.04     97.25 o
  -2   1  15     9330.81     9101.81    126.01 o
  -1   1  15       64.13       84.74     13.97 o
   0   1  15       95.11      112.80     17.16 o
   1   1  15     2575.28     2557.88     48.79 o
   2   1  15      876.78      821.91     27.63 o
   3   1  15     3305.83     3129.49     59.94 o
   4   1  15      638.07      713.40     35.71 o
   5   1  15      364.52      278.68     26.12 o
   6   1  15       45.15       55.58     28.01 o
   7   1  15     1378.04     1342.34     45.61 o
   8   1  15      281.73      392.92     38.28 o
   9   1  15      560.36      504.67     38.38 o
  10   1  15      325.55      368.58     39.21 o
  11   1  15        1.05       -5.80     44.73 o
  12   1  15      109.71      156.78     66.66 o
  13   1  15      174.74      331.51     71.51 o
 -25   2  15        0.76      -18.49     72.50 o
 -24   2  15       80.37       46.95     73.41 o
 -23   2  15      192.72      331.50     71.76 o
 -22   2  15        2.41      -49.62     49.62 o
 -21   2  15       46.41       -4.12     46.40 o
 -20   2  15     1047.33     1083.15    128.40 o
 -19   2  15      528.68      593.42     47.01 o
 -18   2  15       22.58      -19.66     35.51 o
 -17   2  15       35.69       -6.30     33.00 o
 -16   2  15      140.87       88.61     26.12 o
 -15   2  15      390.95      491.90     28.86 o
 -14   2  15     1183.70     1182.26     30.64 o
 -13   2  15     1703.11     1891.28     38.52 o
 -12   2  15        7.62        6.25     11.04 o
 -11   2  15        5.11        5.07     16.43 o
 -10   2  15     4618.36     4503.03     63.23 o
  -9   2  15      169.33      173.99     12.69 o
  -8   2  15     1313.00     1365.39     25.63 o
  -7   2  15     3233.70     3182.47     48.51 o
  -6   2  15     1039.22     1212.34     22.74 o
  -5   2  15      368.02      355.25     26.60 o
  -4   2  15     4263.91     3609.62    176.56 o
  -3   2  15       15.67       19.35     18.79 o
  -2   2  15     9603.21     9733.76    220.96 o
  -1   2  15     1874.65     1794.18     34.21 o
   0   2  15      874.01      845.52     21.69 o
   1   2  15      317.51      333.04     19.69 o
   2   2  15     2726.48     2631.77     65.72 o
   3   2  15     1355.37     1429.99     39.01 o
   4   2  15      113.34       95.34     23.09 o
   5   2  15      500.00      544.68     39.28 o
   6   2  15      121.67      143.69     27.78 o
   7   2  15       70.99       53.02     28.93 o
   8   2  15      568.25      656.98     38.42 o
   9   2  15     1083.42     1134.38     45.53 o
  10   2  15       11.19       -8.90     42.08 o
  11   2  15        4.46      -44.25     44.25 o
  12   2  15       39.35       26.60     77.74 o
 -24   3  15        0.03      -84.30    100.54 o
 -23   3  15      108.43       49.58     55.13 o
 -22   3  15        5.54        4.67     50.40 o
 -21   3  15      241.91      285.81     57.50 o
 -20   3  15      126.33       68.01     62.96 o
 -19   3  15       23.97       -6.55     39.37 o
 -18   3  15       47.90       60.05     39.38 o
 -17   3  15      121.73      199.67     37.78 o
 -16   3  15      297.00      400.23     32.20 o
 -15   3  15      821.15      737.44     44.35 o
 -14   3  15       97.50      101.60     24.10 o
 -13   3  15        0.29        5.57     22.73 o
 -12   3  15      736.19      744.63     26.08 o
 -11   3  15     1778.26     1833.46     35.49 o
 -10   3  15      755.85      912.34     28.06 o
  -9   3  15      373.47      348.67     19.31 o
  -8   3  15       26.66       12.90     11.79 o
  -7   3  15      379.22      389.64     19.01 o
  -6   3  15       90.12      101.07     10.80 o
  -5   3  15     1492.24     1498.96     24.39 o
  -4   3  15     1353.46     1219.21     24.15 o
  -3   3  15      542.09      455.83     14.67 o
  -2   3  15      130.63      163.29     11.16 o
  -1   3  15       41.12       50.67     11.01 o
   0   3  15      247.82      292.82     25.10 o
   1   3  15     1778.83     1675.90     41.87 o
   2   3  15      181.00      169.33     18.38 o
   3   3  15      275.98      232.98     20.07 o
   4   3  15        2.75       -6.24     24.19 o
   5   3  15      257.41      237.44     29.55 o
   6   3  15       66.95       92.38     28.39 o
   7   3  15       18.50       -7.00     34.27 o
   8   3  15      158.87      148.89     39.15 o
   9   3  15        0.29       -9.82     40.16 o
  10   3  15        0.48       -6.08     50.46 o
  11   3  15      312.60      272.87     49.62 o
  12   3  15       36.30      -32.06     50.78 o
 -23   4  15       91.67      233.38     60.91 o
 -22   4  15       20.87       55.88     53.78 o
 -21   4  15       10.83       51.32     71.39 o
 -20   4  15      189.79      189.48     49.06 o
 -19   4  15       69.53       42.59     45.64 o
 -18   4  15        8.98       51.15     43.65 o
 -17   4  15      137.06      150.98     40.69 o
 -16   4  15      492.21      486.80     43.80 o
 -15   4  15      411.49      491.32     34.18 o
 -14   4  15       43.89       37.33     23.57 o
 -13   4  15     1785.91     1521.95     37.04 o
 -12   4  15      724.08      710.52     28.24 o
 -11   4  15       16.22       19.80     20.26 o
 -10   4  15     1665.54     1609.97     50.14 o
  -9   4  15     2111.78     2170.74     43.25 o
  -8   4  15      641.40      605.07     26.71 o
  -7   4  15       96.76       64.44     15.99 o
  -6   4  15     2953.28     2848.61     45.60 o
  -5   4  15     2081.53     1986.05     41.54 o
  -4   4  15     4033.05     4064.15     74.39 o
  -3   4  15      150.69      172.59     20.00 o
  -2   4  15      890.09      942.62     31.08 o
  -1   4  15       68.80       89.26     16.85 o
   0   4  15      957.72      868.73     26.88 o
   1   4  15       56.34        2.09     19.16 o
   2   4  15      696.76      716.59     28.48 o
   3   4  15     1505.17     1466.01     42.03 o
   4   4  15      376.92      391.64     27.58 o
   5   4  15        2.95       62.97     30.56 o
   6   4  15      396.11      479.89     48.18 o
   7   4  15      243.54      231.41     27.68 o
   8   4  15      304.99      306.32     28.32 o
   9   4  15      142.28      156.20     27.16 o
  10   4  15       36.43      -16.73     31.56 o
  11   4  15      170.06      175.18     67.32 o
 -22   5  15       63.60       60.36     62.38 o
 -21   5  15       41.21      133.48     59.33 o
 -20   5  15      274.93      363.67     56.92 o
 -19   5  15        4.37       12.16     48.74 o
 -18   5  15       26.44        5.92     45.87 o
 -17   5  15       71.02      108.92     44.58 o
 -16   5  15        2.56      -48.21     48.21 o
 -15   5  15      978.53      902.82     44.50 o
 -14   5  15        5.39       -2.08     27.35 o
 -13   5  15       66.50       93.25     29.84 o
 -12   5  15      406.95      395.11     27.47 o
 -11   5  15       69.84       96.22     23.95 o
 -10   5  15      701.19      657.09     29.09 o
  -9   5  15      444.60      456.16     26.02 o
  -8   5  15      103.43       61.56     21.22 o
  -7   5  15      388.83      340.22     23.41 o
  -6   5  15        2.39       10.45     19.27 o
  -5   5  15       24.51       43.21     24.12 o
  -4   5  15      292.01      301.47     25.53 o
  -3   5  15      230.19      235.32     25.88 o
  -2   5  15      459.26      523.43     30.19 o
  -1   5  15      172.42      184.65     21.77 o
   0   5  15      214.99      189.92     22.16 o
   1   5  15      948.87      854.69     32.17 o
   2   5  15        1.73      -13.58     24.68 o
   3   5  15      194.62      173.57     28.20 o
   4   5  15      981.63      985.84     61.94 o
   5   5  15       46.15       34.81     29.27 o
   6   5  15        1.31      -35.85     35.85 o
   7   5  15        3.79       21.94     33.00 o
   8   5  15        0.88      -16.22     31.09 o
   9   5  15       48.53       37.52     32.08 o
  10   5  15        1.01       -3.91     32.94 o
 -21   6  15       84.41       20.52     58.85 o
 -20   6  15        0.29       -2.01     56.27 o
 -19   6  15        0.64      -32.53     52.83 o
 -18   6  15      252.24      378.25     53.97 o
 -17   6  15       41.89       61.76     42.37 o
 -16   6  15        4.21      -38.49     38.49 o
 -15   6  15      151.10      145.00     39.31 o
 -14   6  15       32.56      -34.20     42.55 o
 -13   6  15        6.95       29.33     31.64 o
 -12   6  15      162.37      190.80     39.50 o
 -11   6  15       99.69      145.54     31.70 o
 -10   6  15      306.16      268.73     30.90 o
  -9   6  15       75.60      102.29     29.70 o
  -8   6  15        3.68       -4.92     27.51 o
  -7   6  15        0.90       35.88     28.48 o
  -6   6  15      675.53      664.56     30.37 o
  -5   6  15      139.73      137.72     25.02 o
  -4   6  15       17.92       43.22     29.30 o
  -3   6  15       34.94        7.71     28.27 o
  -2   6  15       94.75       74.90     29.93 o
  -1   6  15       18.32       21.03     29.70 o
   0   6  15      137.36      150.96     28.20 o
   1   6  15      760.62      818.90     36.36 o
   2   6  15       27.75       46.46     29.78 o
   3   6  15        1.64      -30.00     30.00 o
   4   6  15       50.51       52.27     36.94 o
   5   6  15      247.23      228.85     40.47 o
   6   6  15       25.82       68.25     41.36 o
   7   6  15      109.38       90.86     64.11 o
   8   6  15        4.20      -39.18     44.88 o
 -19   7  15       19.13      -28.22     70.87 o
 -18   7  15      128.29      175.35     49.78 o
 -17   7  15      228.67      241.33     49.19 o
 -16   7  15      161.80      236.95     45.82 o
 -15   7  15       27.93      115.51     48.30 o
 -14   7  15       75.04      199.95     80.90 o
 -13   7  15      147.43      159.67     46.17 o
 -12   7  15        0.95       22.47     44.53 o
 -11   7  15      172.97      196.09     37.04 o
 -10   7  15       34.50       77.24     35.85 o
  -9   7  15      320.79      195.73     36.31 o
  -8   7  15      215.85      178.96     34.34 o
  -7   7  15        4.73       19.54     33.06 o
  -6   7  15      191.84      227.00     34.83 o
  -5   7  15      536.66      470.63     36.88 o
  -4   7  15      169.86      134.25     41.30 o
  -3   7  15       66.72       66.76     37.82 o
  -2   7  15      142.64      154.20     42.44 o
  -1   7  15      576.61      641.92     48.84 o
   0   7  15       46.94       41.20     36.60 o
   1   7  15      300.52      263.98     40.83 o
   2   7  15      197.26      235.03     39.43 o
   3   7  15       20.67      -31.23     39.95 o
   4   7  15        1.99      -41.02     41.02 o
   5   7  15      273.75      149.92     46.13 o
   6   7  15       23.52        2.09     44.84 o
 -16   8  15        0.27       22.11     56.61 o
 -15   8  15        1.33      -54.53     54.53 o
 -14   8  15        4.93       80.26     55.53 o
 -13   8  15        3.19       23.75     57.12 o
 -12   8  15       22.04       49.46     51.66 o
 -11   8  15       10.32      -27.43     49.64 o
 -10   8  15       83.75       86.57     50.26 o
  -9   8  15        1.14       19.73     47.69 o
  -8   8  15        7.27      -40.68     45.84 o
  -7   8  15       13.89       58.34     38.20 o
  -6   8  15       22.82       -1.38     50.92 o
  -5   8  15       43.56       72.13     38.26 o
  -4   8  15       33.37       43.20     37.77 o
  -3   8  15       16.42       24.23     46.49 o
  -2   8  15       35.23       42.57     54.94 o
  -1   8  15        0.53        2.69     55.89 o
   0   8  15       12.11       -5.03     41.92 o
   1   8  15        2.68      -42.73     42.73 o
   2   8  15        0.55       33.36     44.79 o
   3   8  15        4.38       21.12     80.47 o
   4   8  15        6.67       25.00     62.20 o
 -12   9  15       30.70       21.84     70.06 o
 -11   9  15        3.22      104.65     57.97 o
 -10   9  15       18.09       57.38     56.40 o
  -9   9  15        1.36      -17.59     67.77 o
  -8   9  15        1.52       17.52     55.55 o
  -7   9  15       95.32       74.64     54.62 o
  -6   9  15        0.94      -18.44     54.44 o
  -5   9  15        2.32      -63.33     63.33 o
  -4   9  15      123.13       89.07     65.11 o
  -3   9  15       52.61      110.88    119.51 o
  -2   9  15       59.60       28.94     68.18 o
  -1   9  15        4.58       21.53     46.68 o
   0   9  15       11.99       51.21     83.32 o
 -25   0  16      178.94      103.27    107.29 o
 -24   0  16       56.70       -2.80     95.25 o
 -23   0  16       16.86      -19.83     92.93 o
 -22   0  16      600.03      668.91    102.91 o
 -21   0  16      499.25      621.35     88.68 o
 -20   0  16        2.78       68.48     76.15 o
 -19   0  16      452.54      423.31     78.70 o
 -18   0  16      469.07      611.86     51.21 o
 -17   0  16        7.71        0.21     35.60 o
 -16   0  16     4605.93     4444.66     95.86 o
 -15   0  16      252.45      241.03     39.52 o
 -14   0  16     7227.94     7251.88    137.84 o
 -13   0  16       51.34       54.57     22.86 o
 -12   0  16     1758.48     1832.29     46.02 o
 -11   0  16     2158.39     2131.18     60.34 o
 -10   0  16     2766.36     2495.44     51.90 o
  -9   0  16     4737.33     4834.85    161.21 o
  -8   0  16      474.67      503.86     19.59 o
  -7   0  16        0.07        0.86     15.73 o
  -6   0  16     4113.44     3881.66    122.55 o
  -5   0  16     1029.19      869.85     30.96 o
  -4   0  16     4311.10     4802.41    166.28 o
  -3   0  16     5051.22     5767.68    131.39 o
  -2   0  16      161.50      211.06     26.70 o
  -1   0  16     1149.88     1047.52     43.28 o
   0   0  16    19170.22    19022.18    415.89 o
   1   0  16     3051.38     3140.94    162.76 o
   2   0  16     1355.10     1371.73     51.18 o
   3   0  16     2241.88     2123.84     83.20 o
   4   0  16      344.21      330.20     71.77 o
   5   0  16      264.16      158.39     37.84 o
   6   0  16     5267.55     4600.82    163.12 o
   7   0  16     1854.21     1978.26     78.11 o
   8   0  16      253.55      140.51     84.85 o
   9   0  16       57.06       14.43     49.01 o
  10   0  16      628.57      674.35     61.17 o
  11   0  16      353.89      511.34     63.61 o
  12   0  16      506.84      439.98    103.64 o
 -25   1  16        8.07       56.95     74.23 o
 -24   1  16        2.65       -7.67     69.19 o
 -23   1  16      143.20      127.01     67.13 o
 -22   1  16      128.01       60.21     63.39 o
 -21   1  16        3.08      123.92     78.95 o
 -20   1  16       29.44       -6.01     40.47 o
 -19   1  16       11.07       42.99     38.13 o
 -18   1  16       24.88       34.13     34.31 o
 -17   1  16      320.78      416.60     30.67 o
 -16   1  16      511.49      703.80     32.78 o
 -15   1  16     3964.24     3904.47     59.85 o
 -14   1  16     1347.33     1332.41     30.75 o
 -13   1  16     1095.96     1064.02     24.81 o
 -12   1  16        2.26       -7.52     10.83 o
 -11   1  16     2781.60     2655.64     44.53 o
 -10   1  16      460.06      440.42     15.01 o
  -9   1  16      121.78      145.12     16.93 o
  -8   1  16      132.11      220.42     13.82 o
  -7   1  16       69.02       96.08     11.34 o
  -6   1  16      306.68      343.98     11.30 o
  -5   1  16     4648.05     4872.28     94.03 o
  -4   1  16     1821.39     1878.43    132.22 o
  -3   1  16      100.59      113.55     12.12 o
  -2   1  16     2504.83     2534.15     40.61 o
  -1   1  16       61.22       52.11     16.08 o
   0   1  16       21.30        3.73     15.64 o
   1   1  16     2396.32     2240.15     64.24 o
   2   1  16     1293.00     1188.31     34.74 o
   3   1  16        3.33       19.71     20.91 o
   4   1  16      149.98      151.72     24.01 o
   5   1  16       13.59       27.35     24.60 o
   6   1  16        5.70       34.09     36.78 o
   7   1  16      332.64      325.97     48.31 o
   8   1  16      216.22      208.60     34.16 o
   9   1  16        6.35      -36.48     36.48 o
  10   1  16       13.40      -41.78     41.78 o
  11   1  16        6.78      -44.96     44.96 o
  12   1  16      186.47      155.13     68.79 o
 -25   2  16       84.22      148.63     99.93 o
 -24   2  16        6.76      -21.83     73.78 o
 -23   2  16       27.69       75.66     67.35 o
 -22   2  16      257.42      246.53     66.98 o
 -21   2  16      227.25      242.62     47.93 o
 -20   2  16      533.54      501.93     60.17 o
 -19   2  16      347.41      405.29     43.93 o
 -18   2  16      109.14       24.93     37.66 o
 -17   2  16       14.35       54.28     28.48 o
 -16   2  16      144.28      169.01     27.28 o
 -15   2  16     2375.68     2380.99     56.86 o
 -14   2  16      495.75      498.92     24.50 o
 -13   2  16      354.04      397.24     28.46 o
 -12   2  16     1314.18     1344.95     33.64 o
 -11   2  16     2188.96     2149.10     43.43 o
 -10   2  16       71.66      103.93     13.49 o
  -9   2  16       89.56      115.44     16.03 o
  -8   2  16      141.36      112.91     13.94 o
  -7   2  16      103.35      132.34     10.76 o
  -6   2  16      117.34       98.15     33.03 o
  -5   2  16      228.71      212.14     38.93 o
  -4   2  16      964.86      927.88     61.92 o
  -3   2  16     1225.32     1195.98     70.80 o
  -2   2  16     7786.82     7560.37    171.55 o
  -1   2  16      393.37      458.31     26.19 o
   0   2  16      919.16     1005.39     31.92 o
   1   2  16      585.08      713.19     28.86 o
   2   2  16       12.32        4.41     19.82 o
   3   2  16      102.50       83.41     22.72 o
   4   2  16      688.21      663.86     30.52 o
   5   2  16     1180.34     1064.15     37.93 o
   6   2  16     1535.82     1513.84     48.21 o
   7   2  16      998.38     1069.27     41.25 o
   8   2  16      152.05      101.96     33.52 o
   9   2  16       12.36       50.05     41.63 o
  10   2  16      121.52       89.94     60.99 o
  11   2  16      265.14      272.36     49.43 o
  12   2  16      107.26      170.52     69.49 o
 -24   3  16       81.28       59.35     98.59 o
 -23   3  16       43.23       54.72     68.49 o
 -22   3  16      146.11      154.22     66.40 o
 -21   3  16       38.91      -14.96     65.28 o
 -20   3  16        3.80        8.91     45.18 o
 -19   3  16      567.78      604.84     89.82 o
 -18   3  16      117.18      129.00     41.03 o
 -17   3  16      206.87      212.92     86.37 o
 -16   3  16       30.41       36.17     31.05 o
 -15   3  16       64.21       14.24     26.12 o
 -14   3  16     1278.40     1163.37     39.45 o
 -13   3  16     1053.20     1058.30     34.86 o
 -12   3  16      120.25      126.05     21.46 o
 -11   3  16     5015.36     4932.84     71.14 o
 -10   3  16     1935.21     1932.73     35.48 o
  -9   3  16      367.99      373.91     20.90 o
  -8   3  16      657.93      786.43     21.13 o
  -7   3  16     1321.56     1225.91     25.12 o
  -6   3  16      292.66      251.37     11.94 o
  -5   3  16     3988.56     3941.90     65.54 o
  -4   3  16     3315.87     3272.25     57.56 o
  -3   3  16      225.84      294.23     26.34 o
  -2   3  16     2391.38     2435.10     40.33 o
  -1   3  16     2668.16     2739.04     57.64 o
   0   3  16     1139.70     1082.25     33.88 o
   1   3  16     1586.43     1608.50     44.82 o
   2   3  16      738.10      805.38     33.03 o
   3   3  16       52.97       26.07     24.98 o
   4   3  16       60.79        6.68     27.90 o
   5   3  16     1052.16     1082.58     38.70 o
   6   3  16      338.70      331.16     32.36 o
   7   3  16      191.76      292.79     34.33 o
   8   3  16      541.29      662.66     47.29 o
   9   3  16        8.97        0.35     42.52 o
  10   3  16        1.71       28.21     46.01 o
  11   3  16      600.68      609.91     56.17 o
 -23   4  16       39.99       52.88     71.65 o
 -22   4  16       71.88       53.49     73.65 o
 -21   4  16       18.99      -52.76     68.66 o
 -20   4  16        0.07       14.15     47.14 o
 -19   4  16       55.31      114.40     45.53 o
 -18   4  16       51.65      116.07     41.07 o
 -17   4  16      142.41      163.54     39.22 o
 -16   4  16      101.02      126.10     32.27 o
 -15   4  16      468.15      468.84     34.27 o
 -14   4  16       21.83       34.97     28.01 o
 -13   4  16      405.38      544.11     28.65 o
 -12   4  16      333.53      453.97     25.87 o
 -11   4  16      146.55      133.14     21.39 o
 -10   4  16       29.97       41.62     19.08 o
  -9   4  16      392.13      424.29     22.05 o
  -8   4  16      154.72      228.52     21.36 o
  -7   4  16       34.94       48.71     17.08 o
  -6   4  16       65.70       47.80     17.59 o
  -5   4  16        0.65      -13.04     19.10 o
  -4   4  16       63.87       32.70     19.10 o
  -3   4  16      966.02      971.95     37.47 o
  -2   4  16      464.95      473.41     19.50 o
  -1   4  16     1039.41      985.25     30.28 o
   0   4  16      278.16      288.82     21.15 o
   1   4  16       32.59       33.85     20.25 o
   2   4  16      176.72      187.29     38.31 o
   3   4  16        2.04       15.14     20.43 o
   4   4  16       84.08       94.62     21.78 o
   5   4  16      110.41      132.69     23.85 o
   6   4  16      229.79      235.89     25.51 o
   7   4  16       77.69       80.27     27.79 o
   8   4  16        3.02       22.33     41.96 o
   9   4  16       72.57       55.66     43.98 o
  10   4  16       27.21       39.19     45.91 o
 -22   5  16       90.15      242.73     93.00 o
 -21   5  16        3.37        1.55     74.02 o
 -20   5  16        0.53      -50.31     50.31 o
 -19   5  16      266.91      283.97     52.38 o
 -18   5  16      115.95      197.58     49.55 o
 -17   5  16       89.55       88.90     44.51 o
 -16   5  16       33.84       38.83     59.38 o
 -15   5  16      643.23      734.00     37.02 o
 -14   5  16      374.57      410.31     32.01 o
 -13   5  16      712.80      646.09     35.98 o
 -12   5  16      312.84      353.09     27.99 o
 -11   5  16       60.14       16.48     23.18 o
 -10   5  16      168.69      105.62     27.28 o
  -9   5  16      605.44      739.72     28.60 o
  -8   5  16      126.51      136.79     21.94 o
  -7   5  16     1151.79     1210.94     34.68 o
  -6   5  16     1440.23     1489.18     37.62 o
  -5   5  16        9.22       19.77     20.08 o
  -4   5  16      811.71      743.71     31.36 o
  -3   5  16      431.97      394.73     27.29 o
  -2   5  16       12.66      -23.79     23.79 o
  -1   5  16      358.12      395.49     25.63 o
   0   5  16     1026.51      949.24     35.03 o
   1   5  16       14.33      -22.76     23.91 o
   2   5  16      254.16      240.79     27.20 o
   3   5  16     1501.92     1372.94     44.71 o
   4   5  16      423.51      450.93     33.01 o
   5   5  16        5.46       39.16     30.12 o
   6   5  16      165.00      159.04     29.69 o
   7   5  16       15.64       -2.37     28.89 o
   8   5  16       32.45      -24.29     29.46 o
   9   5  16      368.17      413.37     35.81 o
 -21   6  16        6.66       51.53     59.57 o
 -20   6  16       71.25       68.43     57.19 o
 -19   6  16        1.56        5.43     53.81 o
 -18   6  16       66.29       61.30     58.98 o
 -17   6  16       10.31       43.78     47.51 o
 -16   6  16      104.65       69.60     39.63 o
 -15   6  16        5.53        2.05     37.72 o
 -14   6  16       15.03       -0.88     40.23 o
 -13   6  16       31.83      -10.69     32.55 o
 -12   6  16       25.76       14.31     32.29 o
 -11   6  16      801.21      845.15     41.80 o
 -10   6  16      148.69      123.12     30.79 o
  -9   6  16       44.39       33.47     36.71 o
  -8   6  16      782.06      959.61     38.67 o
  -7   6  16      105.60      135.48     25.10 o
  -6   6  16      118.17      101.73     24.77 o
  -5   6  16      383.53      399.66     27.99 o
  -4   6  16       60.11       29.75     29.32 o
  -3   6  16      235.73      243.22     32.49 o
  -2   6  16      103.43      111.49     33.22 o
  -1   6  16      126.28       82.06     29.02 o
   0   6  16      159.03      193.44     29.05 o
   1   6  16      154.00      142.66     30.20 o
   2   6  16      235.84      276.25     40.47 o
   3   6  16       30.41       19.53     47.98 o
   4   6  16       21.19      -12.90     31.87 o
   5   6  16       10.68      -33.79     33.79 o
   6   6  16       56.31       52.89     43.60 o
   7   6  16       71.72       84.97     37.34 o
   8   6  16       34.17      -47.81     85.64 o
 -19   7  16        5.71       62.30     57.55 o
 -18   7  16        3.33      -45.72     46.34 o
 -17   7  16        0.34       -3.56     46.82 o
 -16   7  16       20.11       13.54     55.50 o
 -15   7  16        1.65      -10.95     49.56 o
 -14   7  16        1.67       40.81     48.27 o
 -13   7  16       11.04       15.20     46.57 o
 -12   7  16       76.05      138.73     45.77 o
 -11   7  16        0.45      -14.71     35.32 o
 -10   7  16      134.48       62.44     35.81 o
  -9   7  16      196.96      175.95     38.15 o
  -8   7  16      254.48      317.05     35.59 o
  -7   7  16        1.59       23.28     33.37 o
  -6   7  16      169.34       87.57     33.53 o
  -5   7  16        0.63       -9.02     32.82 o
  -4   7  16        1.88       -1.95     38.55 o
  -3   7  16        5.95        3.76    101.15 o
  -2   7  16      170.27      152.78     48.37 o
  -1   7  16        0.62        1.75     37.43 o
   0   7  16       77.69       -2.40     36.54 o
   1   7  16        0.18      -42.14     72.84 o
   2   7  16        3.29       13.27     38.73 o
   3   7  16       21.81       22.02     40.01 o
   4   7  16       77.59       79.92     53.01 o
   5   7  16       10.00       -8.67     44.54 o
   6   7  16       11.69       39.17     82.23 o
 -16   8  16       71.19       50.28     58.30 o
 -15   8  16       11.07      -10.29     65.02 o
 -14   8  16        6.65       69.86     55.09 o
 -13   8  16      124.82      149.25     55.28 o
 -12   8  16       30.09       35.69     52.47 o
 -11   8  16       68.29       56.19     60.15 o
 -10   8  16        1.88       73.00     49.93 o
  -9   8  16      134.48      160.56     50.41 o
  -8   8  16       57.21       82.08     41.51 o
  -7   8  16      174.12      175.96     39.40 o
  -6   8  16       98.66       56.04     40.23 o
  -5   8  16       11.33      -34.19     40.47 o
  -4   8  16       23.67       63.17     43.94 o
  -3   8  16       14.11      -51.14     54.73 o
  -2   8  16       62.59       69.18    112.94 o
  -1   8  16      120.21       46.41     42.30 o
   0   8  16      137.31      169.53     44.27 o
   1   8  16        8.68       41.40     71.31 o
   2   8  16       22.51       24.34     44.27 o
   3   8  16        8.11      -21.15     46.06 o
 -11   9  16       28.91       42.45     70.80 o
 -10   9  16        3.55       74.22     68.68 o
  -9   9  16       36.07       74.51     68.35 o
  -8   9  16        2.37       45.18     72.13 o
  -7   9  16       33.68      -52.28     65.41 o
  -6   9  16        5.70       47.76     65.25 o
  -5   9  16        2.41        5.67     67.85 o
  -4   9  16        9.58       50.86     63.85 o
  -3   9  16        2.17       55.22     65.59 o
  -2   9  16        1.45      -31.98     64.41 o
 -25   1  17      145.39      173.07     75.40 o
 -24   1  17      128.61      156.37     89.59 o
 -23   1  17       83.98      -16.62     64.84 o
 -22   1  17       13.63       -5.73     61.41 o
 -21   1  17      488.95      524.82     75.36 o
 -20   1  17      312.25      374.16     96.52 o
 -19   1  17       96.44      155.90     50.79 o
 -18   1  17      600.69      727.52     43.43 o
 -17   1  17     1125.87     1023.57     37.93 o
 -16   1  17       93.42      103.04     22.81 o
 -15   1  17       14.73       75.28     20.01 o
 -14   1  17     1456.06     1292.23     46.91 o
 -13   1  17     3889.82     3720.62     60.56 o
 -12   1  17     1095.53     1162.76     29.61 o
 -11   1  17      703.24      690.63     21.09 o
 -10   1  17     1149.25     1223.36     30.40 o
  -9   1  17      429.08      451.42     15.34 o
  -8   1  17        3.13        5.18     14.48 o
  -7   1  17     6919.10     6871.37     96.42 o
  -6   1  17     4810.99     4658.53     77.20 o
  -5   1  17       11.69      -10.06     10.06 o
  -4   1  17       71.15       59.84     10.89 o
  -3   1  17     5685.15     5417.13     85.75 o
  -2   1  17     5772.11     5368.15     86.19 o
  -1   1  17     4368.09     4419.07     73.63 o
   0   1  17     3559.20     3758.28     65.77 o
   1   1  17      228.90      208.59     20.22 o
   2   1  17      252.97      255.54     22.88 o
   3   1  17     1561.43     1435.32     41.19 o
   4   1  17      348.90      337.14     27.72 o
   5   1  17     1009.28      993.39     37.24 o
   6   1  17     1018.83     1132.00     40.96 o
   7   1  17        1.29       -8.59     30.74 o
   8   1  17       44.87       40.47     34.49 o
   9   1  17      395.62      364.82     39.76 o
  10   1  17      465.27      557.80     56.76 o
  11   1  17       12.21       76.89     99.21 o
 -25   2  17        8.63      -73.31     73.31 o
 -24   2  17      167.27       35.76     91.90 o
 -23   2  17      204.88      249.68     70.01 o
 -22   2  17        1.94       78.07     62.49 o
 -21   2  17       47.13       26.21     56.57 o
 -20   2  17      206.65      213.83     56.66 o
 -19   2  17       14.41      131.72     86.38 o
 -18   2  17      379.36      277.96     39.95 o
 -17   2  17     1402.62     1481.95     47.20 o
 -16   2  17      217.34      156.69     27.69 o
 -15   2  17      336.11      333.22     24.05 o
 -14   2  17     4452.91     4557.69     73.32 o
 -13   2  17      351.80      352.35     23.65 o
 -12   2  17      381.84      352.44     20.84 o
 -11   2  17     1924.42     1779.34     40.74 o
 -10   2  17      102.37      120.68     17.35 o
  -9   2  17       19.13       11.35     12.70 o
  -8   2  17     3864.04     3725.29     57.09 o
  -7   2  17      291.22      227.62     13.38 o
  -6   2  17     1997.36     1990.18     88.92 o
  -5   2  17     1979.78     1955.95     57.73 o
  -4   2  17        1.02        8.03     37.22 o
  -3   2  17     2663.94     2775.14    112.40 o
  -2   2  17      855.57      907.53     23.10 o
  -1   2  17      380.49      411.54     32.95 o
   0   2  17       17.64        3.85     21.46 o
   1   2  17     1063.16      987.86     35.81 o
   2   2  17      336.15      302.78     23.33 o
   3   2  17       88.87      143.81     27.87 o
   4   2  17     1243.58     1235.86     55.00 o
   5   2  17     1472.11     1503.03     46.31 o
   6   2  17       19.38       61.55     29.87 o
   7   2  17      106.01       78.09     31.69 o
   8   2  17      220.56      294.01     39.22 o
   9   2  17       12.36       61.64     43.24 o
  10   2  17      428.04      383.22     69.09 o
  11   2  17      335.46      350.63     51.91 o
 -24   3  17       27.41      -63.67     80.28 o
 -23   3  17       13.32      -51.63     68.28 o
 -22   3  17        5.69      -18.09     79.25 o
 -21   3  17       38.52       17.27     76.33 o
 -20   3  17       49.15      116.86     45.87 o
 -19   3  17       30.52       12.38     41.08 o
 -18   3  17       14.99       37.05     38.59 o
 -17   3  17        0.37       -0.83     30.60 o
 -16   3  17      318.66      298.57     32.87 o
 -15   3  17      749.65      846.71     36.03 o
 -14   3  17       77.92      130.73     26.04 o
 -13   3  17       36.94       45.86     22.78 o
 -12   3  17      233.44      257.99     24.04 o
 -11   3  17      298.04      338.32     27.11 o
 -10   3  17      109.28       95.21     16.71 o
  -9   3  17     1147.33     1031.91     28.13 o
  -8   3  17     1258.01     1114.69     29.94 o
  -7   3  17       36.24       37.83     12.73 o
  -6   3  17       36.05       47.27     11.43 o
  -5   3  17      403.91      485.67     35.36 o
  -4   3  17        4.52      -28.20     28.20 o
  -3   3  17     1046.60      975.92     27.49 o
  -2   3  17       99.96       84.53     27.72 o
  -1   3  17       58.93       64.70     17.36 o
   0   3  17      105.60      115.56     20.50 o
   1   3  17      817.66      779.83     39.20 o
   2   3  17      297.57      320.54     45.05 o
   3   3  17       26.52       43.04     27.88 o
   4   3  17       95.86      138.03     35.53 o
   5   3  17       14.96       19.39     28.20 o
   6   3  17       43.20       22.16     43.58 o
   7   3  17      345.10      304.14     40.36 o
   8   3  17      224.35      234.01     47.36 o
   9   3  17       14.83       13.61     42.12 o
  10   3  17      135.78      191.08     48.34 o
 -23   4  17       95.17      149.82     74.17 o
 -22   4  17      140.80      313.53     74.74 o
 -21   4  17        4.56      -60.39     62.92 o
 -20   4  17       39.90       43.97     48.31 o
 -19   4  17       62.20      109.62     44.44 o
 -18   4  17      612.30      487.67     48.38 o
 -17   4  17      220.40      204.89     40.67 o
 -16   4  17      357.31      370.75     46.65 o
 -15   4  17      142.13      167.06     29.74 o
 -14   4  17      551.58      605.41     33.42 o
 -13   4  17     2135.30     2228.49     59.00 o
 -12   4  17      359.64      349.61     31.17 o
 -11   4  17       86.83       53.81     21.08 o
 -10   4  17      549.27      594.35     24.98 o
  -9   4  17      821.40      871.24     27.64 o
  -8   4  17      987.43     1011.35     28.96 o
  -7   4  17     1896.62     1739.86     36.71 o
  -6   4  17     1236.45     1267.85     30.72 o
  -5   4  17       59.71       50.26     16.48 o
  -4   4  17       39.82       54.48     19.04 o
  -3   4  17      362.60      332.23     23.82 o
  -2   4  17       52.80       67.55     16.97 o
  -1   4  17      814.70      748.26     31.83 o
   0   4  17      557.63      524.36     23.03 o
   1   4  17      161.22      146.40     20.09 o
   2   4  17      389.66      448.44     35.78 o
   3   4  17      818.63      835.22     38.24 o
   4   4  17      476.78      520.86     66.06 o
   5   4  17      382.70      439.55     39.10 o
   6   4  17       62.93      105.39     37.05 o
   7   4  17       28.56       44.84     39.78 o
   8   4  17      429.17      497.23     46.56 o
   9   4  17      520.81      567.24     51.96 o
 -22   5  17        4.78      -67.20     72.76 o
 -21   5  17        8.63        4.28     73.15 o
 -20   5  17       27.27       82.35     53.07 o
 -19   5  17      188.10      238.05     51.99 o
 -18   5  17        1.53      -13.97     43.66 o
 -17   5  17      207.13      174.19     46.18 o
 -16   5  17      332.30      206.93     44.10 o
 -15   5  17       64.68       92.61     30.08 o
 -14   5  17       73.85       54.06     27.84 o
 -13   5  17      338.78      300.73     28.00 o
 -12   5  17       37.96       92.65     25.43 o
 -11   5  17        2.07      -23.05     23.05 o
 -10   5  17       14.53       29.91     23.04 o
  -9   5  17      499.83      570.18     27.24 o
  -8   5  17      260.14      225.55     23.07 o
  -7   5  17      228.91      276.93     27.62 o
  -6   5  17      695.32      688.57     26.51 o
  -5   5  17        1.21       23.41     20.29 o
  -4   5  17       25.35       32.13     26.84 o
  -3   5  17     1123.11     1063.14     42.91 o
  -2   5  17       12.68      -16.46     23.50 o
  -1   5  17       37.12       29.24     22.21 o
   0   5  17      224.26      222.89     25.55 o
   1   5  17        9.05       12.99     24.44 o
   2   5  17       21.91       48.01     29.23 o
   3   5  17       16.95       58.13     27.80 o
   4   5  17       25.71       21.41     40.45 o
   5   5  17      181.70      140.78     26.79 o
   6   5  17        1.59       -2.23     25.84 o
   7   5  17        4.61      -17.60     31.14 o
   8   5  17       38.36       21.02     45.22 o
 -21   6  17       22.19      -76.07     76.07 o
 -20   6  17       27.85       31.60     72.13 o
 -19   6  17       29.55       15.02     53.14 o
 -18   6  17       26.44      -50.75     50.75 o
 -17   6  17       34.28       21.32     48.24 o
 -16   6  17       36.45       54.57     39.42 o
 -15   6  17      233.73      326.27     40.78 o
 -14   6  17      268.64      200.12     34.98 o
 -13   6  17       49.81       92.92     42.73 o
 -12   6  17       22.74       44.76     32.90 o
 -11   6  17       51.21       61.37     30.67 o
 -10   6  17      404.50      332.22     33.76 o
  -9   6  17      647.98      682.26     36.75 o
  -8   6  17       23.71       36.81     25.76 o
  -7   6  17       38.99       22.65     25.77 o
  -6   6  17       43.39       24.93     28.86 o
  -5   6  17      224.38      179.46     28.49 o
  -4   6  17      547.84      624.75     46.68 o
  -3   6  17      360.23      400.62     49.96 o
  -2   6  17       57.52       12.06     37.11 o
  -1   6  17        8.33       10.53     30.11 o
   0   6  17        2.33       10.42     27.88 o
   1   6  17      133.65      141.52     30.39 o
   2   6  17      159.54      209.92     53.46 o
   3   6  17       96.14       89.62     31.97 o
   4   6  17        6.06      -33.41     33.41 o
   5   6  17        9.83       20.17     35.14 o
   6   6  17       40.58      116.93     36.17 o
   7   6  17       97.01      186.30     65.82 o
 -18   7  17       28.73       89.71     77.00 o
 -17   7  17      157.15      143.76     47.56 o
 -16   7  17        1.04       85.80     45.68 o
 -15   7  17      123.74       89.59     51.18 o
 -14   7  17       29.95       13.76     47.57 o
 -13   7  17      106.75       62.34     48.38 o
 -12   7  17      121.32      186.73     38.30 o
 -11   7  17      180.88      214.02     38.38 o
 -10   7  17      137.90      164.26     36.74 o
  -9   7  17        4.91       45.58     33.56 o
  -8   7  17        4.24      -33.33     33.33 o
  -7   7  17       63.26       52.19     37.48 o
  -6   7  17       65.38       35.91     37.51 o
  -5   7  17      117.35      263.35    100.20 o
  -4   7  17      132.16       40.88     49.71 o
  -3   7  17      339.82      359.27     54.38 o
  -2   7  17      627.86      631.15     58.15 o
  -1   7  17       10.23       41.61     44.24 o
   0   7  17        0.64      -28.36     35.74 o
   1   7  17      134.03      125.74     39.36 o
   2   7  17       25.38       51.45     42.98 o
   3   7  17      158.05       76.23     41.45 o
   4   7  17      173.37      173.27     45.85 o
   5   7  17       42.10      178.77     65.72 o
 -16   8  17        4.55      -97.44     97.44 o
 -15   8  17        0.30       14.06     70.16 o
 -14   8  17       71.79      120.57    115.56 o
 -13   8  17       16.35       14.10     66.73 o
 -12   8  17        1.44      -62.70     62.70 o
 -11   8  17        8.29      -60.44     60.44 o
 -10   8  17       20.70       25.84     60.81 o
  -9   8  17        9.73      -18.82     97.13 o
  -8   8  17       68.22       65.83     50.81 o
  -7   8  17        8.10       10.13     52.92 o
  -6   8  17        4.88      -29.62     43.71 o
  -5   8  17        3.01      -17.26     43.22 o
  -4   8  17       34.05       60.14     42.81 o
  -3   8  17       41.07       70.97     59.18 o
  -2   8  17        6.38      -57.67     57.67 o
  -1   8  17        7.89       45.39     43.29 o
   0   8  17       28.95       58.80     42.81 o
   1   8  17        0.95       21.11     44.47 o
   2   8  17       20.70       76.10     63.17 o
 -10   9  17       13.90      -21.77     91.11 o
  -9   9  17       51.40       15.25     68.15 o
  -8   9  17       20.96      127.78     68.74 o
  -7   9  17        1.54      -68.08     68.08 o
  -6   9  17       59.55       51.83     68.65 o
  -5   9  17       11.77       51.50     66.26 o
  -4   9  17       83.52       83.08     87.70 o
 -25   0  18       50.23       39.41    105.46 o
 -24   0  18       10.99      -95.12     95.12 o
 -23   0  18       56.46      184.17     94.15 o
 -22   0  18      104.52       90.50     86.37 o
 -21   0  18        1.28       24.45     78.82 o
 -20   0  18     1421.89     1440.24    109.36 o
 -19   0  18     1265.20     1328.09    100.84 o
 -18   0  18       71.34      147.67     65.93 o
 -17   0  18      183.79      212.09     43.06 o
 -16   0  18      113.66      193.53     35.97 o
 -15   0  18     1784.23     2126.42     69.33 o
 -14   0  18      223.07      162.43     29.75 o
 -13   0  18     1013.10      971.67     75.66 o
 -12   0  18      480.36      418.16     33.57 o
 -11   0  18      362.84      311.90     26.83 o
 -10   0  18     3244.81     2997.12     74.90 o
  -9   0  18     1891.95     1805.20     42.07 o
  -8   0  18     1848.78     1994.86    131.37 o
  -7   0  18     5643.32     6051.44    137.71 o
  -6   0  18       14.82        4.56     18.10 o
  -5   0  18      406.28      404.40     27.80 o
  -4   0  18    11922.70    11750.71    425.14 o
  -3   0  18     4954.11     4399.55    148.28 o
  -2   0  18     3747.39     3893.76    136.48 o
  -1   0  18       26.02       -0.26     24.11 o
   0   0  18       76.66      136.21     27.60 o
   1   0  18       40.58       54.59     60.40 o
   2   0  18     1830.65     1840.43     63.29 o
   3   0  18     4703.33     4530.23    115.53 o
   4   0  18      353.03      272.39     39.74 o
   5   0  18        5.44       34.08     40.22 o
   6   0  18     1134.05     1184.35     60.10 o
   7   0  18       73.60      189.02     47.61 o
   8   0  18      494.11      510.95     56.20 o
   9   0  18      669.28      823.98     66.84 o
  10   0  18        5.18       -3.44     56.52 o
 -25   1  18        0.51       32.40     97.92 o
 -24   1  18        7.45      -64.34     69.03 o
 -23   1  18       11.47       -0.32     62.98 o
 -22   1  18        8.46      -57.36     57.36 o
 -21   1  18        4.08       -6.98     55.64 o
 -20   1  18       57.77      146.04     54.92 o
 -19   1  18      467.12      433.80     54.79 o
 -18   1  18       68.41       84.22     44.68 o
 -17   1  18      241.12      205.36     34.18 o
 -16   1  18     1590.88     1607.66     46.97 o
 -15   1  18     1388.47     1347.27     40.99 o
 -14   1  18       35.25       49.82     24.21 o
 -13   1  18      489.93      374.83     23.18 o
 -12   1  18      151.58      239.05     25.41 o
 -11   1  18        1.79        6.86     16.24 o
 -10   1  18        0.49      -10.36     26.01 o
  -9   1  18     2486.91     2523.16     58.78 o
  -8   1  18     4235.75     4173.27     68.29 o
  -7   1  18       89.59       70.01     11.15 o
  -6   1  18      210.65      157.17     13.57 o
  -5   1  18       41.21       11.35     11.50 o
  -4   1  18      278.97      313.31     50.30 o
  -3   1  18     6386.74     6590.41    103.80 o
  -2   1  18      118.28      102.22     19.65 o
  -1   1  18      404.43      359.20     22.42 o
   0   1  18      191.33      264.82     24.58 o
   1   1  18      552.72      535.78     25.93 o
   2   1  18      151.50      219.58     23.61 o
   3   1  18      136.25      146.06     25.87 o
   4   1  18      309.79      337.64     32.82 o
   5   1  18       48.85       74.87     29.28 o
   6   1  18       40.49       72.75     30.51 o
   7   1  18      272.02      366.16     35.65 o
   8   1  18      176.29      244.21     37.86 o
   9   1  18       19.38       23.67     37.74 o
  10   1  18        5.37       48.68     47.00 o
 -25   2  18       16.59      -27.56     73.77 o
 -24   2  18       64.28       54.77     70.08 o
 -23   2  18       86.38      -36.36     96.04 o
 -22   2  18       21.02       19.28     60.50 o
 -21   2  18      136.89      210.21     60.81 o
 -20   2  18      153.37      132.90     51.98 o
 -19   2  18      196.29      143.05     52.51 o
 -18   2  18       27.69       77.27     46.40 o
 -17   2  18       29.91       16.15     32.08 o
 -16   2  18       11.11      -24.01     24.01 o
 -15   2  18      385.66      386.63     24.27 o
 -14   2  18      174.99      142.46     23.03 o
 -13   2  18     1388.09     1315.96     37.39 o
 -12   2  18     1115.76     1084.14     33.24 o
 -11   2  18      655.45      744.30     25.37 o
 -10   2  18     1435.13     1272.93     59.17 o
  -9   2  18      115.87       99.26     13.25 o
  -8   2  18      281.67      279.98     17.49 o
  -7   2  18      278.77      262.96     12.41 o
  -6   2  18      753.52      802.11     55.47 o
  -5   2  18      979.27      990.53     63.13 o
  -4   2  18     4260.16     4754.25    170.91 o
  -3   2  18      219.21      334.27     49.02 o
  -2   2  18      783.67      769.25     33.29 o
  -1   2  18      216.99      214.96     19.54 o
   0   2  18     1240.80     1059.96     35.59 o
   1   2  18       95.72       93.76     25.49 o
   2   2  18      434.53      448.60     26.46 o
   3   2  18      548.20      551.51     36.08 o
   4   2  18        1.98        6.99     31.80 o
   5   2  18       49.91       71.83     28.86 o
   6   2  18      335.15      296.72     33.76 o
   7   2  18      178.75      245.11     34.89 o
   8   2  18       23.90       19.09     53.96 o
   9   2  18       70.63      154.25     46.35 o
  10   2  18        2.27       65.22     47.19 o
 -24   3  18       12.14        1.79     69.76 o
 -23   3  18      136.14      172.49     71.81 o
 -22   3  18      299.58      381.83     89.10 o
 -21   3  18      154.51      112.11     59.97 o
 -20   3  18      103.20       50.87     57.11 o
 -19   3  18      276.58      115.56     52.79 o
 -18   3  18      111.85       26.39     51.07 o
 -17   3  18      723.97      764.05     38.57 o
 -16   3  18        6.25        9.45     28.53 o
 -15   3  18     2241.99     2212.64     54.64 o
 -14   3  18     1921.91     1991.83     50.46 o
 -13   3  18      805.81      871.41     32.85 o
 -12   3  18      383.36      426.67     55.76 o
 -11   3  18      900.27      877.58     29.74 o
 -10   3  18       44.50       65.90     17.13 o
  -9   3  18     2559.83     2245.95     40.68 o
  -8   3  18     1692.86     1745.89     39.35 o
  -7   3  18        6.87       -9.57     20.03 o
  -6   3  18       87.43       99.08     14.74 o
  -5   3  18     1905.75     1872.19     99.02 o
  -4   3  18     2419.06     2176.78    108.02 o
  -3   3  18      136.43      153.39     54.74 o
  -2   3  18     1237.68     1342.55     35.41 o
  -1   3  18      536.64      491.87     23.41 o
   0   3  18      176.93      160.38     22.02 o
   1   3  18     1879.95     1873.79     50.35 o
   2   3  18      689.78      585.19     31.86 o
   3   3  18      987.81     1035.23     43.49 o
   4   3  18      578.07      708.81     55.71 o
   5   3  18        7.99      -12.04     33.30 o
   6   3  18      181.92      160.62     51.71 o
   7   3  18      511.25      551.79     44.35 o
   8   3  18      118.82       99.84     52.09 o
   9   3  18      272.70      284.91     72.92 o
 -23   4  18       10.61       -0.48     71.87 o
 -22   4  18       82.51       35.15     70.61 o
 -21   4  18        2.77      -51.14     61.78 o
 -20   4  18        1.65       34.35     60.11 o
 -19   4  18       11.21       25.43     95.43 o
 -18   4  18       63.78       71.06     55.56 o
 -17   4  18       14.80       56.19     32.77 o
 -16   4  18        4.76        0.75     30.18 o
 -15   4  18       14.75       11.95     28.83 o
 -14   4  18        4.80       25.76     26.98 o
 -13   4  18      523.67      532.96     30.56 o
 -12   4  18       57.99       78.12     21.75 o
 -11   4  18       18.09       20.11     22.72 o
 -10   4  18      120.39      134.50     20.07 o
  -9   4  18       35.48       69.89     18.87 o
  -8   4  18      142.11      162.64     18.39 o
  -7   4  18       67.01       38.73     17.66 o
  -6   4  18       29.16       18.94     17.02 o
  -5   4  18      233.32      193.58     18.09 o
  -4   4  18     1503.18     1486.28     76.77 o
  -3   4  18      768.36      772.52     30.03 o
  -2   4  18        9.69       14.64     23.50 o
  -1   4  18        2.54      -27.91     27.91 o
   0   4  18       11.65        3.52     23.46 o
   1   4  18      678.67      734.57     33.34 o
   2   4  18      218.94      295.16     32.24 o
   3   4  18       33.18       45.07     31.08 o
   4   4  18       79.96      115.98     33.65 o
   5   4  18        0.56       46.38     36.51 o
   6   4  18       19.20        1.66     38.32 o
   7   4  18        8.33      -27.96     48.57 o
   8   4  18       16.31       12.03     58.60 o
   9   4  18       33.53      -15.84     65.03 o
 -22   5  18      132.39       83.38    140.62 o
 -21   5  18       55.21       60.21     71.40 o
 -20   5  18        8.51      -60.43     67.30 o
 -19   5  18        3.15       33.16     65.10 o
 -18   5  18      296.96      401.20    112.09 o
 -17   5  18      301.98      314.47     46.71 o
 -16   5  18      977.51     1160.44     49.86 o
 -15   5  18       19.83        4.94     33.92 o
 -14   5  18      134.96       91.90     25.14 o
 -13   5  18      446.30      550.07     31.17 o
 -12   5  18      162.15      192.78     26.00 o
 -11   5  18      385.27      442.25     27.32 o
 -10   5  18      125.81      126.44     29.78 o
  -9   5  18       12.52        2.50     21.92 o
  -8   5  18      251.15      289.06     23.71 o
  -7   5  18      376.58      361.80     26.33 o
  -6   5  18      702.39      714.43     29.12 o
  -5   5  18     1009.74      954.80     32.90 o
  -4   5  18      686.20      563.92     33.74 o
  -3   5  18       46.01       53.86     27.27 o
  -2   5  18      158.29      105.44     22.44 o
  -1   5  18     1376.97     1420.56     40.12 o
   0   5  18      409.84      369.64     26.39 o
   1   5  18      238.86      226.73     26.47 o
   2   5  18      488.68      507.58     30.26 o
   3   5  18        0.68       19.07     22.46 o
   4   5  18       57.93       91.42     27.83 o
   5   5  18      466.57      464.55     75.26 o
   6   5  18      194.99      180.94     43.23 o
   7   5  18       16.41       50.41     43.88 o
 -20   6  18       40.42      -36.41    130.28 o
 -19   6  18       10.40      -68.29     68.29 o
 -18   6  18       35.95       72.64     66.06 o
 -17   6  18        1.26      -51.67     61.91 o
 -16   6  18      326.56      328.48     51.59 o
 -15   6  18      103.09       96.00     37.77 o
 -14   6  18        2.74       34.14     35.28 o
 -13   6  18       85.32       75.68     35.12 o
 -12   6  18      202.25      246.46     35.33 o
 -11   6  18      555.60      564.26     36.70 o
 -10   6  18      140.74      165.33     31.17 o
  -9   6  18      312.88      358.96     32.79 o
  -8   6  18      287.21      282.94     31.11 o
  -7   6  18       78.86       66.21     39.12 o
  -6   6  18      338.19      349.58     30.45 o
  -5   6  18       89.42       48.41     27.58 o
  -4   6  18      267.54      230.95     35.63 o
  -3   6  18      191.62      135.08     35.20 o
  -2   6  18        3.66       -5.66     33.73 o
  -1   6  18        7.42      -20.63     31.18 o
   0   6  18      125.72       90.01     28.37 o
   1   6  18       24.78        5.47     34.40 o
   2   6  18       30.91        1.56     30.73 o
   3   6  18       21.45       21.09     31.91 o
   4   6  18       42.45      -17.95     35.38 o
   5   6  18        6.16      -12.80     33.70 o
   6   6  18      141.96      277.46     66.27 o
 -18   7  18        1.19       52.86     73.07 o
 -17   7  18        0.48        4.47     69.13 o
 -16   7  18       38.56       72.85     54.09 o
 -15   7  18        0.20      -20.78     60.19 o
 -14   7  18        4.09      -45.80     59.04 o
 -13   7  18        1.00       44.47     67.57 o
 -12   7  18       91.91      176.41     44.53 o
 -11   7  18        8.23       55.03     41.62 o
 -10   7  18      281.25      188.22     69.28 o
  -9   7  18       31.42       17.35     39.66 o
  -8   7  18        0.38        3.03     50.92 o
  -7   7  18      129.30      188.14     41.53 o
  -6   7  18        5.11      -33.57     35.28 o
  -5   7  18       47.95       10.75     38.15 o
  -4   7  18       56.09       16.60     50.12 o
  -3   7  18        2.08       -8.52     50.36 o
  -2   7  18        3.76      -34.44     35.64 o
  -1   7  18        8.48      -29.40     35.55 o
   0   7  18      154.51      108.37     38.60 o
   1   7  18        0.62        3.38     56.34 o
   2   7  18        8.22      -14.28     45.75 o
   3   7  18       68.92       91.63     49.79 o
   4   7  18        0.82       28.34     77.61 o
 -15   8  18       76.30       93.62     70.85 o
 -14   8  18       18.69      -19.33     72.07 o
 -13   8  18       32.14      145.64     68.52 o
 -12   8  18      101.54       76.72     64.85 o
 -11   8  18      127.60      135.18     66.09 o
 -10   8  18       54.18       54.43     46.95 o
  -9   8  18       18.71       51.16     44.25 o
  -8   8  18       48.43       87.03     44.65 o
  -7   8  18       57.98       37.29     44.28 o
  -6   8  18       57.89       93.53     43.70 o
  -5   8  18      148.45      126.26     44.02 o
  -4   8  18       24.88       20.08     55.28 o
  -3   8  18       40.40       47.34     89.59 o
  -2   8  18      106.80       77.42     45.92 o
  -1   8  18       17.17       26.62     42.74 o
   0   8  18        3.07      -35.94     62.98 o
 -25   1  19      121.14       87.06     75.13 o
 -24   1  19       14.38       36.86    127.85 o
 -23   1  19        3.89        3.98     78.22 o
 -22   1  19       17.41      -21.05     59.73 o
 -21   1  19      139.15       87.95     56.22 o
 -20   1  19       82.08       43.97     52.37 o
 -19   1  19      121.30      104.70     51.04 o
 -18   1  19      131.61      130.82     54.98 o
 -17   1  19     2528.37     2389.26     68.64 o
 -16   1  19      415.52      543.55     30.52 o
 -15   1  19      130.27       44.41     22.61 o
 -14   1  19      615.41      531.39     35.98 o
 -13   1  19      144.32      207.45     20.96 o
 -12   1  19      125.20      196.07     20.54 o
 -11   1  19     4512.65     4108.79     81.65 o
 -10   1  19     3286.58     3045.75     62.81 o
  -9   1  19      148.47      137.00     17.24 o
  -8   1  19      255.06      299.93     24.28 o
  -7   1  19     1715.27     1684.16     38.62 o
  -6   1  19     2779.95     2657.28     53.97 o
  -5   1  19     1953.11     1958.28     42.64 o
  -4   1  19     1364.56     1441.49     41.47 o
  -3   1  19       55.24       68.27     21.94 o
  -2   1  19      200.76      231.81     20.14 o
  -1   1  19     3804.99     3496.00     71.95 o
   0   1  19      987.00      908.50     35.38 o
   1   1  19      738.20      816.68     29.45 o
   2   1  19     1354.55     1462.30     53.34 o
   3   1  19        8.42        7.11     33.45 o
   4   1  19       14.02      -21.25     27.12 o
   5   1  19      486.27      591.19     39.52 o
   6   1  19      374.38      517.28     39.85 o
   7   1  19      110.00      127.83     35.27 o
   8   1  19      232.89      190.00     42.56 o
   9   1  19       33.06       55.04     38.63 o
 -25   2  19      126.96       86.59     75.07 o
 -24   2  19      169.95      133.94     72.29 o
 -23   2  19       25.79       28.10     66.36 o
 -22   2  19      257.90      147.16     71.95 o
 -21   2  19      498.24      636.76     69.67 o
 -20   2  19       49.33      108.80     53.50 o
 -19   2  19        8.52      116.80     50.30 o
 -18   2  19     1039.51     1155.14     51.25 o
 -17   2  19      137.17      285.41     37.40 o
 -16   2  19       87.77       37.58     45.24 o
 -15   2  19       11.91        3.26     38.84 o
 -14   2  19       11.40       -4.14     25.40 o
 -13   2  19       16.92       54.04     29.08 o
 -12   2  19      995.16     1018.70     37.17 o
 -11   2  19      396.79      503.36     25.92 o
 -10   2  19      134.38      123.56     20.68 o
  -9   2  19     2298.14     2148.98     48.11 o
  -8   2  19      157.06      147.30     16.08 o
  -7   2  19      259.14      317.02     21.10 o
  -6   2  19     2572.09     2635.37    108.50 o
  -5   2  19     1201.29     1228.71     74.20 o
  -4   2  19      132.54      173.46     47.56 o
  -3   2  19     1768.81     1643.87     88.07 o
  -2   2  19        6.15        1.79     33.90 o
  -1   2  19      143.56      142.67     20.06 o
   0   2  19     3246.72     3157.81     68.70 o
   1   2  19     1974.76     1909.09     68.06 o
   2   2  19       10.58       17.39     26.09 o
   3   2  19        1.42       -3.37     26.34 o
   4   2  19      609.02      673.94     34.87 o
   5   2  19      214.30      319.47     33.03 o
   6   2  19      465.63      367.88     35.05 o
   7   2  19      303.49      327.22     49.32 o
   8   2  19      125.34      105.45     39.26 o
   9   2  19       34.73       75.38     45.77 o
 -24   3  19        2.84      -29.40     74.20 o
 -23   3  19        6.94      -27.90     66.91 o
 -22   3  19       81.14       14.24     67.22 o
 -21   3  19        8.99       21.38     59.81 o
 -20   3  19      155.64      161.40     60.64 o
 -19   3  19      402.63      306.45     56.41 o
 -18   3  19        4.24       45.70     65.81 o
 -17   3  19      512.56      554.45     42.37 o
 -16   3  19        1.53        6.53     32.15 o
 -15   3  19      227.40      248.01     32.98 o
 -14   3  19       15.30       10.33     28.45 o
 -13   3  19       95.76       57.57     27.33 o
 -12   3  19      244.87      238.82     34.76 o
 -11   3  19        4.79        3.79     24.43 o
 -10   3  19      426.35      423.44     25.76 o
  -9   3  19      204.81      256.75     18.88 o
  -8   3  19      535.92      628.07     25.76 o
  -7   3  19      170.02      172.60     19.70 o
  -6   3  19       38.23      107.17     47.20 o
  -5   3  19     1403.34     1315.92     88.92 o
  -4   3  19      719.32      762.45     67.15 o
  -3   3  19     2014.07     1964.64    102.18 o
  -2   3  19      155.12      121.92     22.98 o
  -1   3  19      104.57       34.72     19.50 o
   0   3  19      558.95      625.07     29.00 o
   1   3  19        1.73       48.42     24.82 o
   2   3  19      152.49      121.66     28.08 o
   3   3  19      400.13      325.20     33.31 o
   4   3  19      131.62       73.99     34.20 o
   5   3  19        1.01      -11.82     35.63 o
   6   3  19        1.68      -17.48     37.29 o
   7   3  19       14.77       49.67     41.32 o
   8   3  19       34.86       32.26     43.36 o
   9   3  19      277.98      214.75     72.99 o
 -23   4  19      119.60      221.68    155.28 o
 -22   4  19      325.59      276.80     73.50 o
 -21   4  19      127.22      165.65    270.90 o
 -20   4  19       35.54      -28.21     58.10 o
 -19   4  19       43.81      120.93     58.26 o
 -18   4  19      165.47      136.52     74.81 o
 -17   4  19      940.57     1084.27     53.25 o
 -16   4  19       50.62        4.93     37.83 o
 -15   4  19       14.23      -12.74     33.31 o
 -14   4  19     1088.82     1170.04     46.91 o
 -13   4  19       45.03       42.71     30.42 o
 -12   4  19       21.97      -11.64     23.61 o
 -11   4  19     1314.05     1311.92     45.19 o
 -10   4  19      417.94      464.55     29.05 o
  -9   4  19       33.39       -6.72     22.61 o
  -8   4  19      715.69      754.22     30.52 o
  -7   4  19      205.39      195.58     22.31 o
  -6   4  19      333.69      298.69     22.21 o
  -5   4  19      623.52      601.72     42.45 o
  -4   4  19      372.84      362.38     21.30 o
  -3   4  19      262.66      263.62     23.62 o
  -2   4  19      352.73      418.77     30.59 o
  -1   4  19     1040.75      973.26     46.53 o
   0   4  19      150.68      193.08     25.78 o
   1   4  19      773.59      914.62     38.53 o
   2   4  19      122.01       80.66     30.93 o
   3   4  19       23.80       33.02     31.63 o
   4   4  19      412.28      427.06     38.42 o
   5   4  19      918.23      897.79     53.32 o
   6   4  19       54.35       36.19     40.19 o
   7   4  19      174.47      222.05     45.45 o
   8   4  19      260.78      287.75     68.55 o
 -22   5  19       24.60       24.60     73.10 o
 -21   5  19       31.75       27.85     65.97 o
 -20   5  19      116.17       17.10     71.95 o
 -19   5  19      324.85      322.59    119.63 o
 -18   5  19      100.42       12.75     60.65 o
 -17   5  19        6.52       85.59     58.00 o
 -16   5  19      175.73      194.47     56.04 o
 -15   5  19       44.58       55.33     32.96 o
 -14   5  19        5.54      -28.11     30.73 o
 -13   5  19       93.32       93.65     29.26 o
 -12   5  19      179.69      172.85     29.16 o
 -11   5  19      303.67      301.15     29.68 o
 -10   5  19      367.91      395.69     28.93 o
  -9   5  19      128.24      114.85     25.20 o
  -8   5  19       24.33        2.79     23.38 o
  -7   5  19      915.48      894.00     35.50 o
  -6   5  19        1.94       -6.09     22.06 o
  -5   5  19       12.20      -21.93     21.93 o
  -4   5  19      824.00      786.69     37.41 o
  -3   5  19      581.57      542.54     26.02 o
  -2   5  19       83.72       46.43     26.78 o
  -1   5  19      147.44      192.22     25.58 o
   0   5  19      210.77      208.49     41.54 o
   1   5  19       77.56       86.19     38.49 o
   2   5  19        9.64      -31.94     31.94 o
   3   5  19      180.15      135.73     36.59 o
   4   5  19       19.79      -27.77     36.88 o
   5   5  19      154.27      222.95     50.14 o
   6   5  19       67.12      100.61     44.24 o
 -20   6  19        1.81       -5.69    112.52 o
 -19   6  19       79.06      128.58     68.77 o
 -18   6  19       32.05        6.50     66.81 o
 -17   6  19       48.69       52.83     63.78 o
 -16   6  19        5.44       55.99     46.76 o
 -15   6  19       67.15       25.87     36.52 o
 -14   6  19       12.64      -28.04     40.86 o
 -13   6  19      489.84      477.24     43.41 o
 -12   6  19        0.51      -32.81     37.57 o
 -11   6  19      151.28      100.59     31.01 o
 -10   6  19       52.97       31.70     29.85 o
  -9   6  19       46.57       62.04     29.73 o
  -8   6  19      532.72      530.79     54.31 o
  -7   6  19      433.11      443.84     39.64 o
  -6   6  19        7.18      -29.11     29.43 o
  -5   6  19       15.35       12.99     27.21 o
  -4   6  19       42.38       69.29     33.78 o
  -3   6  19      293.16      232.87     28.78 o
  -2   6  19      121.63      127.17     34.52 o
  -1   6  19      195.08      134.21     28.63 o
   0   6  19       51.73       54.81     28.54 o
   1   6  19       12.20        9.52     29.10 o
   2   6  19      163.12      177.41     54.24 o
   3   6  19      148.48      132.39     36.31 o
   4   6  19       45.82       28.94     31.14 o
   5   6  19       92.30       92.09     61.93 o
 -18   7  19        3.76      -32.58     71.82 o
 -17   7  19      183.29      171.72     57.62 o
 -16   7  19        4.32       16.35     50.65 o
 -15   7  19       80.67       88.94    126.39 o
 -14   7  19      101.56      258.69     63.79 o
 -13   7  19      108.72       83.70     45.73 o
 -12   7  19       24.30       52.91     44.58 o
 -11   7  19       16.09       34.88     40.02 o
 -10   7  19        1.36       34.10     40.29 o
  -9   7  19      392.07      447.83     44.64 o
  -8   7  19       34.17      -28.02     37.94 o
  -7   7  19       42.55      -48.01     48.01 o
  -6   7  19      655.14      680.56     46.24 o
  -5   7  19       87.52       31.14     38.05 o
  -4   7  19       12.66       -2.05     38.21 o
  -3   7  19       67.44       91.19     32.15 o
  -2   7  19       98.53       92.95     31.94 o
  -1   7  19       41.35       25.03     32.49 o
   0   7  19      128.59       49.78     33.25 o
   1   7  19       41.80      103.24     35.52 o
   2   7  19      163.95      209.78     44.46 o
 -15   8  19       14.45      -13.99     94.27 o
 -14   8  19        4.55       72.45     71.01 o
 -13   8  19        0.75       14.35     66.36 o
 -12   8  19        2.26      -10.38     90.20 o
 -11   8  19        2.11      -34.30     62.19 o
 -10   8  19        0.06       22.90     51.97 o
  -9   8  19        4.17       56.39     46.77 o
  -8   8  19        7.33      -44.90     44.90 o
  -7   8  19        5.99      -22.75     71.25 o
  -6   8  19        9.36       60.96     44.11 o
  -5   8  19        5.80        1.75     44.08 o
  -4   8  19        6.95      -11.31     54.25 o
  -3   8  19        0.48      -28.23     41.95 o
  -2   8  19        8.26      -41.67     41.67 o
  -1   8  19        0.29       40.30     43.40 o
 -25   0  20       30.46      117.63    112.03 o
 -24   0  20       38.38       52.91     97.07 o
 -23   0  20      913.51      951.24    112.03 o
 -22   0  20      218.91      242.92     89.53 o
 -21   0  20       23.03       47.56     78.70 o
 -20   0  20      924.60      941.02     95.00 o
 -19   0  20      627.09     1092.71     92.20 o
 -18   0  20       41.29      -33.82     59.24 o
 -17   0  20     6480.36     6236.31    155.00 o
 -16   0  20      632.02      604.66     69.03 o
 -15   0  20     1005.17      966.60     45.33 o
 -14   0  20     1745.40     1894.21    126.39 o
 -13   0  20     2066.74     2118.31     64.14 o
 -12   0  20      513.93      551.67     32.88 o
 -11   0  20     2733.70     2808.50     73.79 o
 -10   0  20      621.34      596.53     46.10 o
  -9   0  20      122.92       58.75     31.99 o
  -8   0  20      857.62      746.40     48.90 o
  -7   0  20     4064.44     3669.33    126.26 o
  -6   0  20      554.87      556.88     40.14 o
  -5   0  20      127.69       92.08     31.51 o
  -4   0  20     1187.12     1309.23     64.71 o
  -3   0  20     8059.70     7476.84    242.19 o
  -2   0  20     1528.39     1472.84     74.32 o
  -1   0  20     2279.49     2431.81     69.80 o
   0   0  20      173.84      188.55     32.28 o
   1   0  20       96.25       20.98     35.34 o
   2   0  20      979.30     1005.80     49.55 o
   3   0  20      411.21      367.78     42.44 o
   4   0  20      893.93      908.22     54.10 o
   5   0  20     1170.11     1273.51     71.04 o
   6   0  20       30.69      115.60     50.10 o
   7   0  20       42.81       96.80     50.26 o
   8   0  20      403.75      415.07     72.50 o
   9   0  20      633.95      831.28     68.08 o
 -25   1  20       11.29      -16.21    182.22 o
 -24   1  20       58.63       93.89     69.50 o
 -23   1  20      487.10      408.06     71.64 o
 -22   1  20        4.07      -37.51     60.85 o
 -21   1  20        0.28      -52.93     52.93 o
 -20   1  20       33.66       78.11     51.82 o
 -19   1  20      166.88      201.81     50.73 o
 -18   1  20       43.42       40.35     34.92 o
 -17   1  20      687.75      886.25     41.43 o
 -16   1  20        3.58       43.75     25.40 o
 -15   1  20      557.16      584.23     29.21 o
 -14   1  20       40.82       82.21     21.26 o
 -13   1  20     1398.85     1459.72     38.47 o
 -12   1  20     1279.41     1290.87     39.93 o
 -11   1  20       27.58       26.30     19.40 o
 -10   1  20      194.66      120.87     18.49 o
  -9   1  20      110.35      123.37     17.48 o
  -8   1  20       66.45       69.76     23.05 o
  -7   1  20      764.95      733.01     24.78 o
  -6   1  20      519.93      415.62     18.80 o
  -5   1  20      318.74      281.18     17.07 o
  -4   1  20     5267.81     4989.38    118.08 o
  -3   1  20     2530.59     2376.68     66.51 o
  -2   1  20       69.90       91.43     20.65 o
  -1   1  20      218.63      206.75     23.37 o
   0   1  20      372.97      506.46     28.73 o
   1   1  20       73.66      158.73     24.44 o
   2   1  20      163.61      215.87     27.85 o
   3   1  20      754.10      746.48     33.47 o
   4   1  20      389.16      420.15     32.86 o
   5   1  20        6.03      -30.01     30.99 o
   6   1  20      160.27      158.33     34.67 o
   7   1  20       20.17      -34.78     34.78 o
   8   1  20        4.15       -3.09     37.30 o
   9   1  20      688.16      630.02     81.20 o
 -25   2  20      133.43      149.33    213.42 o
 -24   2  20      135.79       94.57     71.21 o
 -23   2  20       96.34       76.47     67.79 o
 -22   2  20        2.02       39.91     60.12 o
 -21   2  20       35.96       99.40     58.13 o
 -20   2  20      446.29      474.36    124.87 o
 -19   2  20      217.14      224.13     53.80 o
 -18   2  20       88.81       20.75     34.76 o
 -17   2  20        2.75       -0.82     33.16 o
 -16   2  20      165.25      109.60     31.04 o
 -15   2  20     2607.65     2734.50     69.49 o
 -14   2  20       33.08       48.99     25.66 o
 -13   2  20      847.37      868.24     53.85 o
 -12   2  20      480.63      419.93     26.57 o
 -11   2  20       11.22       23.37     20.64 o
 -10   2  20       68.73      117.45     23.44 o
  -9   2  20     1799.89     1732.23     51.27 o
  -8   2  20      300.23      362.71     20.23 o
  -7   2  20      809.34      919.13     63.74 o
  -6   2  20      158.73      156.80     44.52 o
  -5   2  20        4.19        6.81     45.49 o
  -4   2  20       83.50       65.93     47.68 o
  -3   2  20      108.12       95.98     50.24 o
  -2   2  20      801.07      843.67     29.98 o
  -1   2  20       80.31       94.13     25.14 o
   0   2  20       41.87       37.51     23.27 o
   1   2  20      223.84      244.95     27.99 o
   2   2  20      490.92      477.34     33.21 o
   3   2  20      429.36      521.52     36.42 o
   4   2  20      148.86       93.02     30.13 o
   5   2  20        3.10       45.58     32.66 o
   6   2  20       82.90       86.21     34.66 o
   7   2  20       33.66       41.95     37.24 o
   8   2  20      327.54      335.13     48.23 o
 -24   3  20       12.77       60.86     75.54 o
 -23   3  20       58.06      -55.93     91.96 o
 -22   3  20      158.75      286.11     66.78 o
 -21   3  20       62.40       33.61     59.72 o
 -20   3  20      110.45      235.76     61.36 o
 -19   3  20      199.64      155.50     53.93 o
 -18   3  20     1090.61     1111.67     83.77 o
 -17   3  20     1310.92     1255.53     51.32 o
 -16   3  20       20.81       65.32     32.54 o
 -15   3  20      606.67      685.72     38.19 o
 -14   3  20        5.03       39.17     28.55 o
 -13   3  20     1590.64     1363.11     47.46 o
 -12   3  20      730.12      774.12     34.35 o
 -11   3  20      104.16       72.91     23.74 o
 -10   3  20       17.23       24.97     21.04 o
  -9   3  20     2280.49     2373.81     80.80 o
  -8   3  20     1875.78     1788.36     36.91 o
  -7   3  20      788.91      759.29     63.74 o
  -6   3  20     1318.59     1374.31     86.00 o
  -5   3  20     1276.19     1291.47     91.84 o
  -4   3  20       26.55      -18.37     49.87 o
  -3   3  20      808.62      681.32     69.82 o
  -2   3  20     2718.58     2438.31    109.36 o
  -1   3  20      393.98      524.43     42.91 o
   0   3  20      841.92      912.32     36.87 o
   1   3  20      340.39      275.36     29.14 o
   2   3  20      132.00      126.99     29.23 o
   3   3  20      842.50      928.81     63.89 o
   4   3  20      490.81      582.31     39.86 o
   5   3  20       68.57       64.51     38.09 o
   6   3  20       31.50      -54.83     54.83 o
   7   3  20       47.38       20.57     44.21 o
   8   3  20        6.84      -26.98     62.36 o
 -23   4  20        1.11      -72.95     72.95 o
 -22   4  20       91.07       68.99     67.74 o
 -21   4  20       62.46       75.44     64.48 o
 -20   4  20       29.99      181.89     60.92 o
 -19   4  20        0.04      -52.64     63.19 o
 -18   4  20       65.34      -20.46     53.84 o
 -17   4  20      189.36      183.22     39.76 o
 -16   4  20        0.32      -35.33     35.33 o
 -15   4  20       13.12      -15.79     33.81 o
 -14   4  20      207.28      241.75     34.56 o
 -13   4  20       25.14       91.26     30.36 o
 -12   4  20      179.82       85.31     24.70 o
 -11   4  20        4.55        2.22     22.49 o
 -10   4  20       79.91       82.19     39.49 o
  -9   4  20      229.34      262.25     25.34 o
  -8   4  20      959.92      913.42     34.63 o
  -7   4  20      189.34      250.66     27.60 o
  -6   4  20       25.38       40.17     18.97 o
  -5   4  20       19.64       30.23     18.77 o
  -4   4  20      188.54      267.66     19.82 o
  -3   4  20        3.47        4.45     18.76 o
  -2   4  20      426.67      522.60     37.45 o
  -1   4  20      343.05      299.01     33.69 o
   0   4  20      124.38      118.78     26.63 o
   1   4  20       62.25       48.03     37.42 o
   2   4  20        0.63        5.15     30.48 o
   3   4  20        0.38       -8.23     32.90 o
   4   4  20        2.11       70.06     35.62 o
   5   4  20       47.50       40.91     38.98 o
   6   4  20       36.06       54.34     42.18 o
   7   4  20       32.69       56.55     61.14 o
 -22   5  20       25.84      -21.42     72.65 o
 -21   5  20      125.80      118.96     74.73 o
 -20   5  20      133.95      285.50     70.24 o
 -19   5  20       12.77      -19.67     63.41 o
 -18   5  20       16.45      -24.78     60.14 o
 -17   5  20       75.98       39.02     57.85 o
 -16   5  20      108.90      165.80     42.37 o
 -15   5  20      652.20      667.72     44.97 o
 -14   5  20      114.97      113.82     33.32 o
 -13   5  20      207.07      225.92     31.43 o
 -12   5  20      151.58      144.45     33.61 o
 -11   5  20      391.49      470.47     30.94 o
 -10   5  20      187.15      297.11     42.58 o
  -9   5  20      382.86      345.11     27.13 o
  -8   5  20      447.57      367.01     26.78 o
  -7   5  20        3.08        2.27     22.26 o
  -6   5  20       51.20       28.17     22.25 o
  -5   5  20      691.02      688.42     38.36 o
  -4   5  20     1917.38     1932.26     52.33 o
  -3   5  20      205.65      261.95     26.59 o
  -2   5  20      684.27      761.82     32.92 o
  -1   5  20       45.06        8.77     26.95 o
   0   5  20        7.54       62.86     29.06 o
   1   5  20      246.77      249.23     32.87 o
   2   5  20      309.86      244.17     36.54 o
   3   5  20       10.12       22.85     35.51 o
   4   5  20      112.06      111.57     40.00 o
   5   5  20       31.35       38.59     41.51 o
 -20   6  20       43.05      126.18     73.15 o
 -19   6  20       23.23      -63.38     68.07 o
 -18   6  20       12.46       54.55     63.76 o
 -17   6  20       55.10      103.21     64.92 o
 -16   6  20      163.88      171.13     48.73 o
 -15   6  20      120.86      137.00     37.34 o
 -14   6  20      186.75      180.93     42.54 o
 -13   6  20       98.31       79.30     40.60 o
 -12   6  20      168.81      143.17     33.64 o
 -11   6  20        0.38       29.33     31.62 o
 -10   6  20      302.36      363.22     33.90 o
  -9   6  20      259.71      203.17     31.05 o
  -8   6  20      305.76      234.34     30.34 o
  -7   6  20       69.11       23.39     28.26 o
  -6   6  20      103.14      104.68     29.17 o
  -5   6  20       15.30      -12.13     27.60 o
  -4   6  20      365.41      432.35     44.22 o
  -3   6  20        5.79       -8.05     25.89 o
  -2   6  20      119.48       94.88     27.34 o
  -1   6  20       45.68       24.81     26.91 o
   0   6  20       36.30       48.17     27.16 o
   1   6  20       35.53       86.25     35.40 o
   2   6  20       62.30       69.38     37.62 o
   3   6  20      287.60      243.79     41.01 o
   4   6  20       14.24       24.67     58.74 o
 -18   7  20        1.81     -103.52    103.52 o
 -17   7  20       42.88        4.02     55.54 o
 -16   7  20       35.34       47.09     52.31 o
 -15   7  20        0.22       59.44     67.82 o
 -14   7  20       26.68      -31.85     78.95 o
 -13   7  20        0.03      -44.04     44.04 o
 -12   7  20       28.62       35.71     44.32 o
 -11   7  20        5.40       69.35     42.26 o
 -10   7  20       18.46       59.40     40.91 o
  -9   7  20        5.47      -23.77     39.65 o
  -8   7  20       26.08      -15.80     46.77 o
  -7   7  20        3.77       12.00     38.44 o
  -6   7  20       15.18       44.43     33.32 o
  -5   7  20        1.94       25.10     33.69 o
  -4   7  20       57.84       30.12     50.58 o
  -3   7  20        6.76       -7.96     31.90 o
  -2   7  20        2.96       12.44     31.99 o
  -1   7  20        7.36      -21.33     32.50 o
   0   7  20        9.01       12.13     33.03 o
   1   7  20       50.99       43.04     33.97 o
 -14   8  20        4.76      153.15     91.47 o
 -13   8  20       42.50        7.66     68.83 o
 -12   8  20       62.24       36.68     67.40 o
 -11   8  20       72.90       83.05     49.30 o
 -10   8  20      163.86      220.74     75.70 o
  -9   8  20       57.76       79.37     48.27 o
  -8   8  20       41.17       24.54     46.83 o
  -7   8  20       31.06       75.86     46.47 o
  -6   8  20      148.06      192.55     46.91 o
  -5   8  20       62.91       93.37     45.58 o
  -4   8  20       52.62       93.17     53.99 o
  -3   8  20       52.51       37.56     36.32 o
 -25   1  21        2.26      -32.58     72.91 o
 -24   1  21       64.92       49.14     70.42 o
 -23   1  21       29.25       27.83     64.28 o
 -22   1  21      297.67      360.49     66.99 o
 -21   1  21      117.61      -21.76     68.91 o
 -20   1  21      218.25      349.00     58.02 o
 -19   1  21      273.31      227.24     52.39 o
 -18   1  21      470.91      382.82     37.96 o
 -17   1  21        8.92       -7.37     33.59 o
 -16   1  21      134.31      195.17     35.57 o
 -15   1  21     1176.33     1056.45     35.72 o
 -14   1  21     1277.46     1316.84     39.08 o
 -13   1  21        8.01        2.59     22.73 o
 -12   1  21       10.41       19.98     21.73 o
 -11   1  21     2202.84     2086.18     52.36 o
 -10   1  21     1313.02     1325.40     36.93 o
  -9   1  21     1244.95     1225.72     65.93 o
  -8   1  21      896.31      969.73     63.62 o
  -7   1  21        2.11        4.11     21.17 o
  -6   1  21      277.31      283.64     23.28 o
  -5   1  21     1310.64     1184.85     43.92 o
  -4   1  21     1215.15     1127.99     48.41 o
  -3   1  21      920.49     1065.62     44.83 o
  -2   1  21     1276.60     1359.87     41.26 o
  -1   1  21      247.63      266.08     33.67 o
   0   1  21      403.13      410.53     29.64 o
   1   1  21     1295.90     1352.03     52.49 o
   2   1  21      940.56     1046.41     36.91 o
   3   1  21      127.96       91.67     28.44 o
   4   1  21      550.18      511.95     38.08 o
   5   1  21        4.75      -17.86     41.75 o
   6   1  21      105.04      106.64     44.67 o
   7   1  21      663.22      768.12     63.98 o
   8   1  21      509.74      546.33     72.99 o
 -25   2  21       58.73      -12.57     83.75 o
 -24   2  21       40.04      -62.47     67.97 o
 -23   2  21       33.87       57.25     78.76 o
 -22   2  21      202.07      290.03     66.95 o
 -21   2  21      152.03      277.01     89.53 o
 -20   2  21       62.42       49.12     53.05 o
 -19   2  21       61.86      -11.16     49.65 o
 -18   2  21       13.21        9.10     34.68 o
 -17   2  21        7.26        9.95     32.11 o
 -16   2  21      133.53      200.32     31.75 o
 -15   2  21      717.33      797.40     37.88 o
 -14   2  21       19.91        6.05     25.53 o
 -13   2  21      758.62      704.14     32.17 o
 -12   2  21       14.69      -15.37     28.17 o
 -11   2  21       26.15       36.36     19.93 o
 -10   2  21     1329.69     1402.36     42.54 o
  -9   2  21     2202.26     2079.71     46.60 o
  -8   2  21      168.74      176.29     22.20 o
  -7   2  21      100.72      117.63     45.13 o
  -6   2  21       28.27       32.24     44.28 o
  -5   2  21      522.71      546.17     55.71 o
  -4   2  21     2681.32     2603.38    117.26 o
  -3   2  21     2739.83     2516.65    114.34 o
  -2   2  21       73.95       42.94     21.56 o
  -1   2  21       59.08       42.97     22.65 o
   0   2  21      283.03      355.29     27.93 o
   1   2  21      186.36      260.29     29.81 o
   2   2  21      461.22      554.15     35.69 o
   3   2  21      867.84      858.78     61.02 o
   4   2  21        6.29       16.82     34.36 o
   5   2  21        0.85       38.82     34.01 o
   6   2  21      234.82      233.14     37.62 o
   7   2  21      102.28       38.91     38.46 o
 -24   3  21       69.40       96.80     73.63 o
 -23   3  21      106.56       96.56     69.34 o
 -22   3  21       54.88      -10.58     62.67 o
 -21   3  21      218.01      318.40     66.34 o
 -20   3  21       54.20      -13.77     56.63 o
 -19   3  21        1.89       26.82     54.61 o
 -18   3  21      137.08      248.38     40.27 o
 -17   3  21       15.95      -33.97     33.97 o
 -16   3  21       37.56        0.80     31.64 o
 -15   3  21      404.62      390.85     34.46 o
 -14   3  21       70.12       23.36     38.02 o
 -13   3  21       35.12       76.06     31.64 o
 -12   3  21      116.77      235.73     26.85 o
 -11   3  21       14.37       20.78     22.66 o
 -10   3  21      125.96       75.77     21.48 o
  -9   3  21       82.61      131.06     30.55 o
  -8   3  21       59.69       59.25     15.72 o
  -7   3  21      955.40     1051.35     76.15 o
  -6   3  21      333.29      254.35     59.24 o
  -5   3  21       46.21       -5.23     54.98 o
  -4   3  21      267.15      195.24     56.56 o
  -3   3  21        6.83      -11.68     57.17 o
  -2   3  21        0.61       40.75     26.97 o
  -1   3  21      977.51      863.59     34.32 o
   0   3  21      237.71      232.90     26.88 o
   1   3  21        1.04       15.10     27.33 o
   2   3  21      182.34      204.93     32.33 o
   3   3  21        0.73      -31.14     50.52 o
   4   3  21      126.47      123.88     67.59 o
   5   3  21       51.27       26.46     38.87 o
   6   3  21       31.05       -1.58     40.65 o
   7   3  21       17.12       56.77     58.82 o
 -23   4  21        1.11       38.10     70.46 o
 -22   4  21      174.74      129.24     70.10 o
 -21   4  21      242.32      333.69     72.74 o
 -20   4  21        5.11      -37.27     59.09 o
 -19   4  21       65.24       99.31     67.69 o
 -18   4  21      323.71      345.38     56.98 o
 -17   4  21       57.62      125.99     40.17 o
 -16   4  21      236.28      257.52     42.38 o
 -15   4  21      246.10      228.49     39.38 o
 -14   4  21       48.14       38.17     31.94 o
 -13   4  21      992.12      933.91     41.36 o
 -12   4  21      641.89      723.56     36.61 o
 -11   4  21     2026.61     1987.33     47.91 o
 -10   4  21      593.07      538.78     30.41 o
  -9   4  21      340.48      336.99     33.70 o
  -8   4  21      166.89      225.99     38.79 o
  -7   4  21      319.68      304.84     21.96 o
  -6   4  21      886.13      898.06     43.30 o
  -5   4  21      773.98      792.54    109.05 o
  -4   4  21       91.44      104.87     28.28 o
  -3   4  21      936.68     1069.38     47.78 o
  -2   4  21       69.26       81.88     21.94 o
  -1   4  21      110.48      111.61     24.50 o
   0   4  21     1124.90     1086.14     42.63 o
   1   4  21       91.29      113.54     29.52 o
   2   4  21        6.32       -2.56     76.87 o
   3   4  21       42.98       70.83     46.95 o
   4   4  21       55.19       -1.52     36.99 o
   5   4  21      186.66      155.34     42.00 o
   6   4  21      216.18      202.47     45.28 o
 -22   5  21        3.75      -21.26     74.63 o
 -21   5  21       24.86       99.97     69.78 o
 -20   5  21        0.43       66.61     91.78 o
 -19   5  21       44.69      -24.79     63.18 o
 -18   5  21       77.40       35.79     60.24 o
 -17   5  21       92.92      103.80     50.48 o
 -16   5  21        0.78      -57.19     57.19 o
 -15   5  21      338.70      266.74     41.86 o
 -14   5  21      275.16      218.83     33.37 o
 -13   5  21       92.12      116.26     30.22 o
 -12   5  21       43.12       19.05     31.88 o
 -11   5  21      440.48      440.42     35.21 o
 -10   5  21        4.47       -1.46     29.54 o
  -9   5  21       38.66       70.61     27.92 o
  -8   5  21      186.60      228.59     28.46 o
  -7   5  21       88.47       88.76     26.44 o
  -6   5  21       28.68       -3.26     25.49 o
  -5   5  21      160.61      234.25     27.53 o
  -4   5  21      263.82      267.49     25.78 o
  -3   5  21        8.98      103.02     32.29 o
  -2   5  21       74.54       82.46     39.45 o
  -1   5  21       15.45       11.39     48.62 o
   0   5  21        0.69       48.87     29.53 o
   1   5  21      221.04      230.21     37.72 o
   2   5  21      261.89      233.98     57.33 o
   3   5  21        0.89       -2.31     36.91 o
   4   5  21       23.27       28.23     39.83 o
 -20   6  21       23.80        5.45     73.53 o
 -19   6  21        6.11       39.79     68.64 o
 -18   6  21       66.19       96.93     67.34 o
 -17   6  21       62.88       90.44     63.78 o
 -16   6  21        0.37       67.92     46.50 o
 -15   6  21       72.43      113.75     37.50 o
 -14   6  21       83.59       62.11     35.52 o
 -13   6  21        1.52      -38.46     38.46 o
 -12   6  21       34.32      -32.58     32.58 o
 -11   6  21      309.28      318.70     34.34 o
 -10   6  21        2.45        5.75     30.47 o
  -9   6  21       64.06      100.14     29.88 o
  -8   6  21       13.20       38.95     29.87 o
  -7   6  21      151.30      179.85     29.67 o
  -6   6  21        3.16      -19.48     27.65 o
  -5   6  21      311.15      378.54     30.04 o
  -4   6  21        2.72        9.49     25.69 o
  -3   6  21       19.56       48.80     25.15 o
  -2   6  21      132.77       92.73     32.35 o
  -1   6  21       51.61       44.57     32.90 o
   0   6  21       18.79      -12.71     33.42 o
   1   6  21      233.23      270.16     38.22 o
   2   6  21       12.85        9.93     37.97 o
   3   6  21       15.38       18.85     67.63 o
 -17   7  21       27.97      -51.10     54.54 o
 -16   7  21       20.54       37.09     53.24 o
 -15   7  21       45.44       32.36     85.59 o
 -14   7  21       75.51       32.00     47.50 o
 -13   7  21      178.63      162.55     45.59 o
 -12   7  21       21.46       21.73     44.11 o
 -11   7  21      234.95      181.50     44.13 o
 -10   7  21      324.03      266.42     44.87 o
  -9   7  21       19.70       18.79     41.23 o
  -8   7  21       58.12       59.43     35.41 o
  -7   7  21      216.83      204.64     36.36 o
  -6   7  21      153.01      183.34     34.85 o
  -5   7  21      191.32      192.40     34.79 o
  -4   7  21       63.83       39.78     27.65 o
  -3   7  21       42.78       31.99     36.98 o
  -2   7  21       97.08       45.47     39.80 o
  -1   7  21      164.14      199.18     50.20 o
   0   7  21      225.67      272.69     41.43 o
 -13   8  21        3.23      -89.04     89.04 o
 -12   8  21       12.86      -13.47     50.70 o
 -11   8  21       11.56       46.45     48.89 o
 -10   8  21       17.64      -19.91     47.90 o
  -9   8  21       14.22      -34.86     46.44 o
  -8   8  21        2.81       -4.55     62.78 o
  -7   8  21        4.79       45.70     45.26 o
  -6   8  21        8.38       35.88     61.56 o
  -5   8  21        0.17       21.00     45.43 o
 -25   0  22       27.84      125.17    113.01 o
 -24   0  22      517.02      643.36    111.55 o
 -23   0  22      470.78      756.86    107.90 o
 -22   0  22        9.87      140.74     90.74 o
 -21   0  22      125.88       93.79     80.04 o
 -20   0  22       52.44       56.08     70.43 o
 -19   0  22      112.05      110.94     68.48 o
 -18   0  22       44.90       42.08     39.65 o
 -17   0  22      316.10      311.67     51.70 o
 -16   0  22      246.92      210.98     36.52 o
 -15   0  22     2409.64     2182.96     70.77 o
 -14   0  22     1015.56     1062.58     54.92 o
 -13   0  22       12.06       40.55     28.11 o
 -12   0  22      773.97      688.53     35.36 o
 -11   0  22     1323.75     1275.05     68.24 o
 -10   0  22      149.51      152.42     37.47 o
  -9   0  22     1389.42     1150.61     63.13 o
  -8   0  22      642.29      691.17     46.10 o
  -7   0  22       97.61       63.62     33.82 o
  -6   0  22     4027.64     4585.90    155.58 o
  -5   0  22     3199.94     3186.29    117.51 o
  -4   0  22     1615.70     1613.46     76.63 o
  -3   0  22      726.98      637.77     51.45 o
  -2   0  22      493.67      431.34     50.36 o
  -1   0  22      495.44      444.36     53.89 o
   0   0  22      598.37      610.43     42.51 o
   1   0  22     1783.61     1759.70     67.97 o
   2   0  22       83.88      111.30     40.75 o
   3   0  22       43.52       51.55     43.10 o
   4   0  22      105.83      113.59     46.91 o
   5   0  22      358.00      366.80     54.52 o
   6   0  22      205.52      157.11     53.10 o
   7   0  22      201.37      159.93     59.36 o
 -25   1  22        6.76      -99.75     99.75 o
 -24   1  22       35.04       26.93     73.17 o
 -23   1  22       48.89       85.58    103.82 o
 -22   1  22       11.20       39.52     60.03 o
 -21   1  22       12.46      -34.67     56.21 o
 -20   1  22       16.25        1.09     78.22 o
 -19   1  22      248.60      279.22     52.81 o
 -18   1  22        0.43       -8.47     34.61 o
 -17   1  22     1731.18     1602.15     48.70 o
 -16   1  22      144.13      141.23     26.87 o
 -15   1  22      480.14      435.71     28.21 o
 -14   1  22       94.10       84.12     26.19 o
 -13   1  22      352.41      361.42     27.24 o
 -12   1  22       78.87       98.27     21.91 o
 -11   1  22      428.15      319.56     22.59 o
 -10   1  22      170.12      155.69     23.31 o
  -9   1  22      110.49      112.10     24.27 o
  -8   1  22       71.80       32.98     22.53 o
  -7   1  22     1419.34     1387.26     48.11 o
  -6   1  22       51.21       27.36     24.81 o
  -5   1  22      168.41      144.00     24.53 o
  -4   1  22        8.28       37.03     25.52 o
  -3   1  22      158.25      187.60     29.49 o
  -2   1  22      193.74      227.85     32.70 o
  -1   1  22     1702.18     1686.66     48.66 o
   0   1  22       56.99       58.63     27.69 o
   1   1  22       43.16       81.43     30.01 o
   2   1  22      158.80      169.95     29.26 o
   3   1  22       55.66       54.73     29.92 o
   4   1  22        0.19       -8.13     30.93 o
   5   1  22      210.84      201.00     35.74 o
   6   1  22       17.34       -4.53     37.14 o
   7   1  22       70.12      162.38     40.43 o
 -24   2  22       43.13       57.87     70.96 o
 -23   2  22       96.68       88.33     84.36 o
 -22   2  22       99.12       99.15     66.78 o
 -21   2  22        1.46       64.88     62.77 o
 -20   2  22       20.88       40.01     55.09 o
 -19   2  22      184.67      233.60     53.11 o
 -18   2  22      156.61      118.11     36.45 o
 -17   2  22      832.96      863.63     43.78 o
 -16   2  22      430.35      351.32     59.33 o
 -15   2  22        3.98      -41.27     41.27 o
 -14   2  22      235.81      300.96     29.18 o
 -13   2  22      453.19      437.80     28.59 o
 -12   2  22       25.40       82.88     22.90 o
 -11   2  22      284.38      347.95     23.26 o
 -10   2  22      105.47      145.09     34.48 o
  -9   2  22      697.31      656.62     25.32 o
  -8   2  22      197.52      176.26     48.17 o
  -7   2  22      597.36      653.46     58.27 o
  -6   2  22       70.56       51.45     51.09 o
  -5   2  22      138.87      145.24     49.63 o
  -4   2  22        8.03      -31.51     51.09 o
  -3   2  22       28.69       54.07     24.79 o
  -2   2  22      197.66      124.55     21.86 o
  -1   2  22     1262.48     1397.55     43.52 o
   0   2  22       22.77       73.74     27.01 o
   1   2  22      276.09      323.96     43.26 o
   2   2  22      121.87       79.76     33.09 o
   3   2  22      116.08      119.71     43.06 o
   4   2  22      127.01      127.13     48.63 o
   5   2  22      116.56       58.87     63.25 o
   6   2  22        5.04       39.22     44.65 o
 -24   3  22        0.99       12.90     75.35 o
 -23   3  22       44.60        2.68     70.17 o
 -22   3  22       13.46       18.53     64.96 o
 -21   3  22      145.53       99.61     59.24 o
 -20   3  22      244.21      239.83     58.03 o
 -19   3  22      186.57      187.00     55.30 o
 -18   3  22      422.62      537.22     45.89 o
 -17   3  22      556.83      513.58     41.74 o
 -16   3  22      547.00      538.94     77.08 o
 -15   3  22       18.01       -2.15     30.13 o
 -14   3  22       53.04       44.11     31.36 o
 -13   3  22      781.55      797.65     36.51 o
 -12   3  22      885.45      912.55     38.03 o
 -11   3  22      188.67      152.75     23.89 o
 -10   3  22      984.93     1029.69     58.26 o
  -9   3  22       79.56       85.14     18.11 o
  -8   3  22      113.98       93.30     52.91 o
  -7   3  22     1015.06      994.06     77.73 o
  -6   3  22     1610.85     1491.33    100.60 o
  -5   3  22      831.19      852.22     74.57 o
  -4   3  22      385.98      359.09     64.23 o
  -3   3  22     1215.02     1253.89     87.22 o
  -2   3  22       44.92       11.37     28.59 o
  -1   3  22      620.04      653.06     34.00 o
   0   3  22      842.19      938.05     39.91 o
   1   3  22       19.86       37.57     29.01 o
   2   3  22      229.19      185.63     32.87 o
   3   3  22      201.41      123.97     35.83 o
   4   3  22       42.89       16.14     37.62 o
   5   3  22      210.51      193.00     42.94 o
   6   3  22      392.77      538.25     63.70 o
 -23   4  22        4.27      -74.15     74.15 o
 -22   4  22        2.77       34.18     65.37 o
 -21   4  22        2.18      -64.53     64.53 o
 -20   4  22        0.52      -19.79     84.18 o
 -19   4  22       12.67      -40.50     57.16 o
 -18   4  22      190.30      263.15     43.34 o
 -17   4  22       69.56      -10.42     39.10 o
 -16   4  22       45.20      -11.99     36.76 o
 -15   4  22      145.36      273.20     36.94 o
 -14   4  22        0.48       -9.32     31.63 o
 -13   4  22      185.60      171.75     31.68 o
 -12   4  22      350.53      353.20     31.76 o
 -11   4  22      239.48      245.73     30.33 o
 -10   4  22        3.04      -11.37     25.55 o
  -9   4  22      176.70      214.61     33.50 o
  -8   4  22        8.56       33.37     19.72 o
  -7   4  22       88.02      154.85     70.43 o
  -6   4  22      205.27      111.18     63.62 o
  -5   4  22      100.13      143.29     71.77 o
  -4   4  22      130.64      146.82     66.29 o
  -3   4  22       91.78       92.25     35.46 o
  -2   4  22        5.80        7.55     24.17 o
  -1   4  22       91.75      138.84     33.45 o
   0   4  22        8.15        5.20     27.47 o
   1   4  22       52.54       62.90     30.75 o
   2   4  22        7.88       46.09     40.88 o
   3   4  22       45.82       28.34     36.17 o
   4   4  22      111.95      108.12     39.12 o
   5   4  22       15.27       48.66     58.20 o
 -21   5  22      139.49       98.98     69.03 o
 -20   5  22       53.27      170.45     69.80 o
 -19   5  22      232.87      235.20     67.17 o
 -18   5  22        6.35      -40.14     61.61 o
 -17   5  22       40.44       49.76     42.42 o
 -16   5  22      105.41       65.88     41.08 o
 -15   5  22      175.45      301.76     41.22 o
 -14   5  22       35.34       36.81     37.05 o
 -13   5  22      116.37       97.64     30.89 o
 -12   5  22      522.32      455.07     32.18 o
 -11   5  22        8.95      -12.74     30.49 o
 -10   5  22      129.45      134.71     29.77 o
  -9   5  22      334.51      362.23     31.76 o
  -8   5  22      238.63      299.92     29.54 o
  -7   5  22        1.35      -27.83     27.83 o
  -6   5  22      682.21      764.43     37.88 o
  -5   5  22       34.00       36.89     27.51 o
  -4   5  22       97.16       76.68     23.87 o
  -3   5  22      541.96      501.49     74.10 o
  -2   5  22      608.54      516.07     55.03 o
  -1   5  22        0.24       -7.57     28.07 o
   0   5  22      130.46      190.00     31.71 o
   1   5  22      190.05      252.57     35.20 o
   2   5  22       15.80       46.92     36.11 o
   3   5  22      123.05      101.05     39.24 o
 -19   6  22       37.01       59.40     69.89 o
 -18   6  22        4.29       78.00    131.31 o
 -17   6  22       34.92       23.39     61.24 o
 -16   6  22      138.37       48.30     78.44 o
 -15   6  22        0.47       11.36     37.33 o
 -14   6  22      155.79      158.49     36.35 o
 -13   6  22       59.65       69.73     41.92 o
 -12   6  22       70.10       11.08     37.76 o
 -11   6  22       19.34       -1.75     35.68 o
 -10   6  22       21.65       12.36     29.58 o
  -9   6  22       14.35        4.93     39.03 o
  -8   6  22      420.33      468.18     32.40 o
  -7   6  22        4.19        4.78     26.99 o
  -6   6  22      142.55      151.37     30.94 o
  -5   6  22      118.13      148.92     25.65 o
  -4   6  22       53.68       64.13     25.01 o
  -3   6  22       16.20      -18.96     29.67 o
  -2   6  22       64.57       66.19     31.88 o
  -1   6  22      340.52      288.82     35.50 o
   0   6  22        0.45      -10.59     34.14 o
   1   6  22       32.64       38.26     37.34 o
 -16   7  22        8.46       11.83     53.40 o
 -15   7  22        2.37       25.93     82.64 o
 -14   7  22       53.48       79.01     47.45 o
 -13   7  22        0.25       38.14     44.95 o
 -12   7  22        3.70       -0.84     44.13 o
 -11   7  22        0.00       49.46     50.67 o
 -10   7  22        5.94       27.15     36.91 o
  -9   7  22       42.43       12.01     35.26 o
  -8   7  22      175.90      107.69     35.45 o
  -7   7  22        0.50      -16.63     33.41 o
  -6   7  22        3.48        7.78     33.52 o
  -5   7  22       26.17       39.92     26.93 o
  -4   7  22       16.72       32.93     26.73 o
  -3   7  22        2.28      -26.41     29.25 o
  -2   7  22       79.39       72.74     47.48 o
 -10   8  22      122.05       45.86     79.68 o
  -9   8  22       18.59       29.56     79.80 o
 -25   1  23       17.16      -71.81     71.81 o
 -24   1  23      117.86      192.73     71.09 o
 -23   1  23       80.48      155.69     70.53 o
 -22   1  23      324.72      168.96     63.03 o
 -21   1  23        7.70       29.94     70.67 o
 -20   1  23      101.30      104.56     60.64 o
 -19   1  23      306.48      235.07     40.16 o
 -18   1  23      443.14      485.79     40.43 o
 -17   1  23       23.88       41.15     27.04 o
 -16   1  23      269.84      302.44     27.66 o
 -15   1  23     1085.92     1044.89     40.07 o
 -14   1  23      817.48      933.31     38.14 o
 -13   1  23      233.02      199.66     24.96 o
 -12   1  23      621.39      585.29     27.92 o
 -11   1  23        4.40       19.37     28.54 o
 -10   1  23      131.13      194.77     27.73 o
  -9   1  23     1281.52     1151.28     43.96 o
  -8   1  23     1450.92     1333.37     47.07 o
  -7   1  23      212.02      254.29     26.70 o
  -6   1  23     2769.64     2722.18     73.75 o
  -5   1  23       79.30       47.44     25.88 o
  -4   1  23     1149.31     1077.80     46.35 o
  -3   1  23      905.88      980.13     45.67 o
  -2   1  23      897.21      951.84     48.41 o
  -1   1  23      120.09      129.17     27.25 o
   0   1  23      316.43      322.84     32.19 o
   1   1  23      264.12      223.13     32.76 o
   2   1  23      212.10      215.36     35.31 o
   3   1  23      390.16      442.93     35.72 o
   4   1  23      581.40      600.03     48.15 o
   5   1  23        1.45        3.32     35.31 o
   6   1  23       45.30      -13.43     38.49 o
 -24   2  23        3.28      -24.97     73.88 o
 -23   2  23       19.03       71.13     65.23 o
 -22   2  23       73.75        3.25     60.67 o
 -21   2  23       21.59       13.19     69.15 o
 -20   2  23      294.48      394.84     59.31 o
 -19   2  23      411.00      617.02     45.92 o
 -18   2  23        3.04       14.40     35.02 o
 -17   2  23      343.47      303.46     54.86 o
 -16   2  23       65.21       70.29     36.70 o
 -15   2  23       75.02      102.09     28.16 o
 -14   2  23      205.56      201.98     28.47 o
 -13   2  23     2299.27     2113.03     80.42 o
 -12   2  23     1276.12     1116.18     38.11 o
 -11   2  23      204.69      208.53     21.82 o
 -10   2  23       81.53       90.92     24.96 o
  -9   2  23        7.88        6.39     22.64 o
  -8   2  23     1147.34     1062.42     69.58 o
  -7   2  23     1502.18     1499.60     87.34 o
  -6   2  23       47.33       38.56     48.54 o
  -5   2  23      182.50      276.74     58.14 o
  -4   2  23     1380.88     1382.34     93.66 o
  -3   2  23       74.90       60.29     27.37 o
  -2   2  23      173.24      221.85     33.01 o
  -1   2  23      714.24      789.96     33.45 o
   0   2  23        7.82      -36.69     37.57 o
   1   2  23       69.03       86.72     31.92 o
   2   2  23       32.19       17.02     33.40 o
   3   2  23      524.88      503.13     41.54 o
   4   2  23      158.05      208.72     41.05 o
   5   2  23      121.87      141.94     45.53 o
 -24   3  23        7.03      -82.78     82.78 o
 -23   3  23        0.39      -32.97     99.02 o
 -22   3  23       73.26       73.24     63.01 o
 -21   3  23        2.33       32.52     61.14 o
 -20   3  23       95.88      109.08     85.70 o
 -19   3  23       39.19       31.67     39.57 o
 -18   3  23      136.03      181.51     39.48 o
 -17   3  23      352.98      506.24     41.32 o
 -16   3  23       80.33      117.96     34.84 o
 -15   3  23       59.01      110.32     31.55 o
 -14   3  23      187.78      176.26     29.74 o
 -13   3  23        2.51       -5.05     25.85 o
 -12   3  23        5.54       50.31     24.57 o
 -11   3  23      609.07      590.90     59.44 o
 -10   3  23      267.40      272.72     24.94 o
  -9   3  23       45.44       39.23     65.26 o
  -8   3  23      193.37      185.87     60.46 o
  -7   3  23        0.40       -5.96     57.29 o
  -6   3  23       76.87       82.84     57.78 o
  -5   3  23       20.38       25.79     58.27 o
  -4   3  23      395.88      460.29     69.46 o
  -3   3  23      337.81      379.52     72.38 o
  -2   3  23       26.23      -30.24     30.24 o
  -1   3  23      137.85      107.40     38.16 o
   0   3  23       12.44       -1.15     27.75 o
   1   3  23        4.35       -0.07     51.65 o
   2   3  23      114.67      186.15     35.13 o
   3   3  23       99.32       70.50     36.34 o
   4   3  23       16.47       -9.83     59.60 o
   5   3  23       55.60        7.81     59.02 o
 -22   4  23       27.02      -38.76    113.31 o
 -21   4  23       40.61      110.10     99.69 o
 -20   4  23      102.05       60.18     96.71 o
 -19   4  23      138.71      149.56     59.23 o
 -18   4  23        1.88       19.21     41.73 o
 -17   4  23       95.61       42.23     38.79 o
 -16   4  23        5.35       72.29     37.12 o
 -15   4  23     1394.50     1505.84     57.90 o
 -14   4  23      320.42      236.12     34.71 o
 -13   4  23      153.49      107.49     47.07 o
 -12   4  23       18.55      -17.37     27.76 o
 -11   4  23      716.63      651.07     40.76 o
 -10   4  23      688.87      749.42     46.25 o
  -9   4  23      524.95      514.40     26.61 o
  -8   4  23       82.30      152.27     28.64 o
  -7   4  23      797.13      797.97     80.89 o
  -6   4  23       91.36        2.07     68.85 o
  -5   4  23       69.71       17.39     70.80 o
  -4   4  23     1158.10     1035.42     93.06 o
  -3   4  23      501.91      374.90     80.41 o
  -2   4  23      165.88      133.08     72.74 o
  -1   4  23        6.43      -17.17     30.98 o
   0   4  23       12.56       26.00     28.62 o
   1   4  23      617.46      658.32     38.33 o
   2   4  23      378.56      381.56     38.67 o
   3   4  23      220.72      278.99     40.46 o
   4   4  23        2.02      -59.36     59.36 o
 -21   5  23        1.19       78.93    118.91 o
 -20   5  23        0.47      -65.31     65.31 o
 -19   5  23       35.71      -42.94     64.19 o
 -18   5  23       63.93       66.94     46.72 o
 -17   5  23       36.24        0.48     42.89 o
 -16   5  23       47.62       21.73     41.22 o
 -15   5  23      230.80      246.33     40.92 o
 -14   5  23       35.16       38.65     36.50 o
 -13   5  23       32.00       -2.34     33.95 o
 -12   5  23       25.37        4.88     28.59 o
 -11   5  23       93.17       91.42     26.81 o
 -10   5  23        5.63       28.84     28.28 o
  -9   5  23      165.68      208.53     29.12 o
  -8   5  23      407.39      410.74     29.87 o
  -7   5  23      290.60      347.09     27.53 o
  -6   5  23       34.82        1.58     75.66 o
  -5   5  23       58.56       32.11     81.50 o
  -4   5  23        4.50       21.25     30.30 o
  -3   5  23      148.70      -18.85     77.49 o
  -2   5  23      390.77      328.23     75.36 o
  -1   5  23       52.76      104.83     35.68 o
   0   5  23       13.73       -0.68     93.48 o
   1   5  23       63.99       20.63     42.12 o
   2   5  23        0.31       32.21    135.02 o
 -19   6  23       51.66       73.16     69.88 o
 -18   6  23        3.29       -6.01     64.53 o
 -17   6  23        1.49      -31.33     76.21 o
 -16   6  23        5.91      -18.35     44.64 o
 -15   6  23       43.05      118.30     45.34 o
 -14   6  23      103.31       80.73     47.00 o
 -13   6  23      114.46      100.36     35.25 o
 -12   6  23      235.44      329.44     41.44 o
 -11   6  23       38.67      111.78     37.68 o
 -10   6  23        1.81       -1.97     35.07 o
  -9   6  23      146.12       90.09     48.67 o
  -8   6  23        1.96       -4.62     32.26 o
  -7   6  23        1.43      -31.95     31.95 o
  -6   6  23      153.70      193.65     36.34 o
  -5   6  23      175.24      152.42     28.73 o
  -4   6  23       19.05       15.11     28.17 o
  -3   6  23       85.97       56.11     47.62 o
  -2   6  23        4.71       -8.65     37.88 o
  -1   6  23       90.12       89.18     51.58 o
   0   6  23       59.83       87.42     44.16 o
 -16   7  23       59.20       30.29     84.05 o
 -15   7  23      249.58      224.10     51.70 o
 -14   7  23       63.13      113.68     40.99 o
 -13   7  23       58.24       85.30     71.54 o
 -12   7  23       11.24       12.38     44.02 o
 -11   7  23       11.69      -17.56     37.03 o
 -10   7  23       93.02      109.26     39.52 o
  -9   7  23       53.10       24.45     34.70 o
  -8   7  23       16.54       16.31     33.71 o
  -7   7  23       16.53        4.81     32.05 o
  -6   7  23      121.73      134.76     32.17 o
  -5   7  23      234.22      292.91     58.52 o
  -4   7  23      140.48      165.09     35.14 o
  -3   7  23       26.52       -7.77     43.32 o
 -25   0  24       14.97      147.79    111.18 o
 -24   0  24       58.51      -40.02    100.60 o
 -23   0  24        3.43       29.07     89.29 o
 -22   0  24      310.73      353.73     95.49 o
 -21   0  24      107.18      135.02     76.76 o
 -20   0  24       13.58       -7.79     73.23 o
 -19   0  24       75.71       68.61     70.31 o
 -18   0  24      282.29      191.87     42.19 o
 -17   0  24     1089.41     1290.35     60.67 o
 -16   0  24      269.98      268.18     47.38 o
 -15   0  24     1126.93     1276.47     56.74 o
 -14   0  24      132.50        5.22     39.53 o
 -13   0  24       77.70       21.77     43.67 o
 -12   0  24      592.33      396.19     48.90 o
 -11   0  24     2164.86     1876.69     84.91 o
 -10   0  24     2086.14     2092.85     90.38 o
  -9   0  24     2972.05     3112.09    116.41 o
  -8   0  24        0.06      -36.13     36.13 o
  -7   0  24      444.54      469.29     44.76 o
  -6   0  24       16.36       11.31     38.07 o
  -5   0  24     1452.46     1321.76     73.59 o
  -4   0  24      257.61      276.13     45.25 o
  -3   0  24     2007.02     1754.69     87.70 o
  -2   0  24       19.97       26.64     48.41 o
  -1   0  24       27.04       84.78     53.89 o
   0   0  24      442.84      516.98     64.47 o
   1   0  24     1446.99     1543.39    101.57 o
   2   0  24      484.44      472.36     50.04 o
   3   0  24       49.11       -2.32     63.56 o
   4   0  24        4.15       81.23     77.12 o
   5   0  24       56.18      -18.82     54.07 o
 -24   1  24       14.23       72.43     70.69 o
 -23   1  24       16.66       69.76     64.63 o
 -22   1  24       39.16       29.94     60.47 o
 -21   1  24      392.63      270.49     60.35 o
 -20   1  24      209.66      160.53     68.24 o
 -19   1  24       33.06        0.75     35.82 o
 -18   1  24       12.79       13.63     34.26 o
 -17   1  24       84.19      120.16     29.10 o
 -16   1  24       74.08      194.03     40.37 o
 -15   1  24      172.13      114.78     28.39 o
 -14   1  24        9.25       38.86     25.30 o
 -13   1  24       43.34       55.39     24.36 o
 -12   1  24      231.98      193.55     24.69 o
 -11   1  24      845.76      842.71     41.91 o
 -10   1  24      294.82      281.60     33.39 o
  -9   1  24      121.88      155.62     26.91 o
  -8   1  24       71.47      117.68     44.83 o
  -7   1  24        3.56      -22.30     24.19 o
  -6   1  24      520.67      445.81     30.71 o
  -5   1  24      407.37      376.35     50.48 o
  -4   1  24      589.58      451.30     34.09 o
  -3   1  24       13.06        9.32     30.48 o
  -2   1  24       87.61      134.06     35.19 o
  -1   1  24        9.42       17.42     35.76 o
   0   1  24       33.99       36.45     30.66 o
   1   1  24      405.12      374.01     36.95 o
   2   1  24      104.44      114.81     36.54 o
   3   1  24       11.90       30.95     38.52 o
   4   1  24        3.33      -26.09     44.05 o
   5   1  24       57.53       97.16    101.08 o
 -24   2  24      199.66      248.76     74.92 o
 -23   2  24        7.18      -80.20     81.01 o
 -22   2  24       17.53      -68.14     96.46 o
 -21   2  24      155.12       97.17     59.73 o
 -20   2  24       50.09       17.37     54.04 o
 -19   2  24      436.99      541.11     49.58 o
 -18   2  24      428.76      410.46     39.49 o
 -17   2  24      363.15      385.97     37.59 o
 -16   2  24       94.65       84.03     36.61 o
 -15   2  24      178.30      178.39     29.50 o
 -14   2  24       10.83       -8.07     25.71 o
 -13   2  24     1688.98     1522.39     46.29 o
 -12   2  24      194.63      228.99     24.41 o
 -11   2  24      350.38      408.60     24.08 o
 -10   2  24       16.73       54.78     25.85 o
  -9   2  24      639.35      537.51     52.18 o
  -8   2  24      136.09      137.58     50.60 o
  -7   2  24       65.91       97.44     54.01 o
  -6   2  24      103.18      178.08     55.47 o
  -5   2  24      277.91      380.98     57.90 o
  -4   2  24      247.14      215.18     59.48 o
  -3   2  24      383.58      509.85     67.75 o
  -2   2  24       18.15      -31.64     31.64 o
  -1   2  24      158.53      142.34     28.09 o
   0   2  24      473.52      504.57     34.99 o
   1   2  24        8.57      -27.64     32.19 o
   2   2  24       18.90       14.84     68.47 o
   3   2  24      135.04       97.83     38.73 o
   4   2  24       51.89       45.04     40.55 o
 -23   3  24        2.26       -0.54     66.24 o
 -22   3  24       15.21      -12.40    119.21 o
 -21   3  24      162.72      105.57     60.76 o
 -20   3  24       50.24       85.01     56.53 o
 -19   3  24       29.85       80.44     39.31 o
 -18   3  24       58.09      100.34     37.30 o
 -17   3  24      662.84      749.34     42.57 o
 -16   3  24      180.67      273.91     35.84 o
 -15   3  24       77.91       62.76     30.53 o
 -14   3  24      325.09      360.25     32.35 o
 -13   3  24      410.74      416.11     29.91 o
 -12   3  24       12.06       61.06     24.34 o
 -11   3  24      647.96      587.07     27.42 o
 -10   3  24      746.27      734.35     28.85 o
  -9   3  24        5.86       -0.73     57.54 o
  -8   3  24      336.91      337.07     65.69 o
  -7   3  24       78.71       30.65     60.33 o
  -6   3  24     1523.58     1472.11     93.18 o
  -5   3  24     1064.24     1249.26     88.43 o
  -4   3  24      779.60      854.41     80.04 o
  -3   3  24        4.97       73.96     65.44 o
  -2   3  24      357.40      462.12     75.54 o
  -1   3  24      162.46      117.41     33.27 o
   0   3  24      130.26       94.01     29.97 o
   1   3  24      192.60      308.58     34.90 o
   2   3  24      620.98      598.57     41.45 o
   3   3  24        2.44      -29.44     38.02 o
   4   3  24       58.57       -0.40     55.73 o
 -22   4  24        2.58        8.85     68.82 o
 -21   4  24       54.72       81.64     65.53 o
 -20   4  24        4.78      -48.29     60.55 o
 -19   4  24       16.93      -35.14     41.43 o
 -18   4  24        0.48       17.77     40.49 o
 -17   4  24      171.60      172.07     44.51 o
 -16   4  24        2.26       34.04     36.66 o
 -15   4  24       13.97       -5.15     34.61 o
 -14   4  24      117.50      121.50     33.35 o
 -13   4  24        1.32       40.27     30.04 o
 -12   4  24       51.42       81.63     27.91 o
 -11   4  24      189.33      171.73     27.53 o
 -10   4  24      192.81      172.45     23.68 o
  -9   4  24       52.78       72.33     29.93 o
  -8   4  24       10.30      -48.78     64.11 o
  -7   4  24      431.82      569.65     81.50 o
  -6   4  24      329.97      439.13     75.90 o
  -5   4  24        1.03       59.60     72.74 o
  -4   4  24      222.40      190.86     76.63 o
  -3   4  24       89.33       46.71     69.34 o
  -2   4  24        5.40       67.63     72.01 o
  -1   4  24       47.52       41.96     40.08 o
   0   4  24      269.65      304.49     56.56 o
   1   4  24       34.16       12.77     73.84 o
   2   4  24        1.86       22.36     43.23 o
 -21   5  24        0.33       39.80     72.74 o
 -20   5  24      135.79       44.45     67.74 o
 -19   5  24      122.16       74.87     66.07 o
 -18   5  24       20.27       60.85     47.15 o
 -17   5  24        2.08        8.14     43.28 o
 -16   5  24      113.70      114.11     44.13 o
 -15   5  24        0.71       12.46     38.53 o
 -14   5  24       65.17       59.72     37.46 o
 -13   5  24       42.75       49.66     34.49 o
 -12   5  24      178.07      256.50     34.96 o
 -11   5  24       58.96       82.78     26.45 o
 -10   5  24      384.50      364.26     31.28 o
  -9   5  24       36.12       55.94     34.15 o
  -8   5  24      171.77      169.64     32.11 o
  -7   5  24      772.23      789.09     93.06 o
  -6   5  24      115.44      257.88     81.14 o
  -5   5  24        0.25      -82.96     82.96 o
  -4   5  24      256.45      209.47     90.02 o
  -3   5  24      151.64       46.83     88.56 o
  -2   5  24      140.98      -24.81     81.87 o
  -1   5  24      169.60      203.86     38.02 o
   0   5  24      488.03      554.57     51.94 o
   1   5  24        5.76       17.10     43.31 o
 -18   6  24       34.05      106.39    138.43 o
 -17   6  24       35.66       77.09     48.35 o
 -16   6  24        4.60      -29.15     45.30 o
 -15   6  24        1.90       12.68     42.91 o
 -14   6  24        9.84       21.11     35.90 o
 -13   6  24       46.64       12.37     33.87 o
 -12   6  24      134.95      133.83     38.30 o
 -11   6  24       49.21       48.45     37.92 o
 -10   6  24       84.21      103.84     44.82 o
  -9   6  24        9.39      -34.56     34.56 o
  -8   6  24       29.16       89.32     40.83 o
  -7   6  24        6.77      -38.01     38.01 o
  -6   6  24       49.91       25.19     26.34 o
  -5   6  24      182.45      175.40     57.51 o
  -4   6  24        6.99       28.70     40.02 o
  -3   6  24       79.62       59.98     42.64 o
  -2   6  24      132.69      156.58     68.42 o
  -1   6  24       44.26       25.30    104.37 o
 -15   7  24        6.06      101.81     84.91 o
 -14   7  24       19.46       97.71     40.46 o
 -13   7  24        0.15      -22.10     44.55 o
 -12   7  24        7.86       -5.03     64.52 o
 -11   7  24        1.76      113.04     45.01 o
 -10   7  24        1.27      -34.12     41.66 o
  -9   7  24        0.03       -8.49     40.94 o
  -8   7  24       15.96       47.02     39.56 o
  -7   7  24        0.04      -33.05     48.84 o
  -6   7  24      148.30      152.16     41.58 o
 -24   1  25       50.00        8.98    145.24 o
 -23   1  25      183.83      127.69     63.44 o
 -22   1  25      316.12      349.08     66.59 o
 -21   1  25       31.79      -11.23     57.90 o
 -20   1  25      392.11      414.97    104.43 o
 -19   1  25      591.90      687.18     44.47 o
 -18   1  25      636.36      775.04     55.58 o
 -17   1  25      159.41       53.40     32.88 o
 -16   1  25      314.55      276.02     32.61 o
 -15   1  25        1.27       11.66     39.71 o
 -14   1  25      215.37      214.92     30.70 o
 -13   1  25      481.74      456.89     29.16 o
 -12   1  25      748.97      794.05     41.03 o
 -11   1  25        4.79      -27.76     27.76 o
 -10   1  25      318.84      317.17     31.01 o
  -9   1  25      108.34      101.18     27.29 o
  -8   1  25      508.92      446.35     30.20 o
  -7   1  25      527.07      543.95     32.65 o
  -6   1  25      478.52      533.96     33.58 o
  -5   1  25      174.63      189.69     30.03 o
  -4   1  25      783.89      813.65     41.29 o
  -3   1  25      365.04      369.56     37.35 o
  -2   1  25      149.46       98.68     36.80 o
  -1   1  25      687.15      710.23     47.90 o
   0   1  25      594.65      735.69     71.95 o
   1   1  25        0.93      -32.63     34.02 o
   2   1  25      196.66      209.41     39.23 o
   3   1  25      204.59      257.21     41.89 o
   4   1  25      172.95      199.17     56.52 o
 -24   2  25       48.10      -23.89     76.39 o
 -23   2  25      171.40      240.92     92.39 o
 -22   2  25        6.20       34.82     58.69 o
 -21   2  25       10.49      -35.67     59.23 o
 -20   2  25        2.73       22.06     57.49 o
 -19   2  25        0.95       29.70     44.26 o
 -18   2  25      162.85      154.77     36.39 o
 -17   2  25      492.51      457.85     38.06 o
 -16   2  25      104.43       87.26     31.30 o
 -15   2  25      320.86      288.38     49.65 o
 -14   2  25      369.18      394.40     48.03 o
 -13   2  25       67.73       85.08     25.58 o
 -12   2  25      718.12      704.82     29.87 o
 -11   2  25      667.15      652.78     39.35 o
 -10   2  25        1.36       15.00     25.22 o
  -9   2  25        7.03       22.99     53.16 o
  -8   2  25      639.74      750.29     65.93 o
  -7   2  25      708.29      466.86     63.62 o
  -6   2  25      317.75      262.38     61.19 o
  -5   2  25      510.73      488.88     65.93 o
  -4   2  25      209.89      145.73     60.33 o
  -3   2  25        7.21      146.58     62.77 o
  -2   2  25      120.11       37.34     63.74 o
  -1   2  25      404.24      383.27     31.46 o
   0   2  25       26.91       76.19     64.43 o
   1   2  25      279.72      313.01     37.07 o
   2   2  25        0.71      -44.57     44.57 o
   3   2  25       31.33       64.70     39.61 o
 -23   3  25        0.17      -69.21     69.21 o
 -22   3  25       56.75      178.74     77.79 o
 -21   3  25      127.14      133.90     60.76 o
 -20   3  25       40.27       43.19     56.32 o
 -19   3  25       42.78       28.45     40.00 o
 -18   3  25       28.02       24.57     37.02 o
 -17   3  25        7.66        3.83     34.92 o
 -16   3  25       74.35       82.54     34.06 o
 -15   3  25      177.38      140.39     41.41 o
 -14   3  25      122.22      195.69     29.45 o
 -13   3  25      103.49      194.12     47.19 o
 -12   3  25      227.50      164.20     32.97 o
 -11   3  25        3.69       23.70     26.14 o
 -10   3  25       42.92       38.44     60.46 o
  -9   3  25       21.27       43.67     61.43 o
  -8   3  25      216.88      381.71     72.99 o
  -7   3  25      369.96      376.97     68.12 o
  -6   3  25      426.25      376.36     73.35 o
  -5   3  25      292.07      226.38     68.12 o
  -4   3  25       27.73      -41.72     63.25 o
  -3   3  25       37.51      132.71     69.70 o
  -2   3  25      103.19      -22.14     73.72 o
  -1   3  25      247.63      149.74     74.20 o
   0   3  25        4.40       20.64     38.99 o
   1   3  25      223.87      170.60     43.77 o
   2   3  25       48.23       34.90     45.38 o
 -22   4  25        3.92       34.98     69.96 o
 -21   4  25       13.76       23.89     66.32 o
 -20   4  25       72.13       84.42     63.62 o
 -19   4  25      222.73      302.71     44.77 o
 -18   4  25       14.40      -37.85     39.60 o
 -17   4  25      272.67      335.39     55.27 o
 -16   4  25      147.57       85.54     36.99 o
 -15   4  25      320.17      373.09     37.64 o
 -14   4  25      174.84      183.53     40.13 o
 -13   4  25      178.38      216.28     31.34 o
 -12   4  25      180.85      137.87     28.33 o
 -11   4  25      291.50      294.99     26.35 o
 -10   4  25       51.27       53.77     74.20 o
  -9   4  25      205.47      189.15     70.55 o
  -8   4  25      410.07      522.33     82.84 o
  -7   4  25      564.22      433.53     81.14 o
  -6   4  25       37.22      -19.34     72.62 o
  -5   4  25       51.75      125.17     70.67 o
  -4   4  25       33.74       74.69     75.42 o
  -3   4  25       40.44      110.94     78.82 o
  -2   4  25        5.16       57.90     79.07 o
  -1   4  25      750.06      717.32     91.84 o
   0   4  25       37.41       56.34     39.00 o
   1   4  25      215.34      261.82    107.35 o
 -20   5  25        0.73       -9.51     67.44 o
 -19   5  25       21.94        1.57     82.84 o
 -18   5  25       95.50      186.14     50.20 o
 -17   5  25       16.44       12.70     42.89 o
 -16   5  25        1.23      -45.54     73.32 o
 -15   5  25      262.16      346.26     42.03 o
 -14   5  25       96.04       45.56     42.94 o
 -13   5  25      148.82      187.78     35.71 o
 -12   5  25      389.16      438.88     36.10 o
 -11   5  25       39.30       16.25     29.47 o
 -10   5  25        0.40      -16.06     33.70 o
  -9   5  25       49.57      172.73     82.11 o
  -8   5  25       10.95       76.27     85.64 o
  -7   5  25      143.95      281.24     91.72 o
  -6   5  25       96.17       22.99     85.51 o
  -5   5  25      149.43      128.45     88.43 o
  -4   5  25        4.76        5.60     86.97 o
  -3   5  25      186.16      204.36     92.93 o
  -2   5  25        0.64      -30.05     90.26 o
  -1   5  25       36.83      100.96     96.46 o
 -17   6  25       60.25      -19.88     49.02 o
 -16   6  25        4.34      -48.47     60.57 o
 -15   6  25      251.39      319.87     46.55 o
 -14   6  25       22.01       31.49     42.14 o
 -13   6  25      206.08      206.30     35.28 o
 -12   6  25        5.86       30.90     32.37 o
 -11   6  25       31.74       39.18     39.22 o
 -10   6  25       75.99       84.51     44.64 o
  -9   6  25      126.90      124.63     41.72 o
  -8   6  25       16.80       29.81     39.25 o
  -7   6  25       43.13       60.72     44.40 o
  -6   6  25        0.29       63.38     99.26 o
  -5   6  25       14.39       27.13     90.99 o
  -4   6  25       24.41      -91.11     91.11 o
  -3   6  25       63.66      135.51    104.98 o
 -12   7  25        1.71       34.67     74.32 o
 -11   7  25        3.43       65.85     43.86 o
 -10   7  25       97.80       48.70     90.68 o
  -9   7  25      152.48      187.45    108.26 o
 -24   0  26       43.08       89.16     92.93 o
 -23   0  26        4.22      -81.26     83.93 o
 -22   0  26       37.34      119.94     82.59 o
 -21   0  26      416.93      446.43     84.30 o
 -20   0  26      383.81      236.47     78.22 o
 -19   0  26      194.73      208.01     71.77 o
 -18   0  26      107.16       79.75     58.21 o
 -17   0  26       39.54       56.52     41.08 o
 -16   0  26        7.05       18.17     47.44 o
 -15   0  26      650.78      598.36     63.38 o
 -14   0  26      842.05      789.21     64.11 o
 -13   0  26     3887.15     3470.81    132.71 o
 -12   0  26      303.55      342.18     51.21 o
 -11   0  26       91.65       17.64     41.97 o
 -10   0  26      318.63      316.76     45.13 o
  -9   0  26     1188.73     1273.71     72.86 o
  -8   0  26      272.59      182.22     42.70 o
  -7   0  26      245.65      209.83     44.16 o
  -6   0  26       15.50      -40.75     40.75 o
  -5   0  26      583.03      619.77     55.10 o
  -4   0  26      291.11      308.12     51.94 o
  -3   0  26     1943.75     1820.98     94.88 o
  -2   0  26      163.10      269.56     58.39 o
  -1   0  26       80.85      127.72     57.42 o
   0   0  26       60.15      -42.57     59.48 o
   1   0  26        9.57      -49.87     65.32 o
   2   0  26       36.23      -69.58     69.58 o
   3   0  26      646.78      605.66     85.64 o
 -24   1  26       25.01       41.67     69.04 o
 -23   1  26       12.79       21.03     63.36 o
 -22   1  26       13.12      -27.65     61.45 o
 -21   1  26        1.02       45.98     56.12 o
 -20   1  26       18.16       27.67     59.97 o
 -19   1  26       11.54      -14.25     36.84 o
 -18   1  26       95.91       78.24     35.90 o
 -17   1  26        0.87        6.09     31.46 o
 -16   1  26        0.72       -6.22     33.54 o
 -15   1  26      243.41      272.16     49.30 o
 -14   1  26       37.74       54.27     27.30 o
 -13   1  26       52.41       65.97     32.77 o
 -12   1  26       42.48       39.66     31.53 o
 -11   1  26        2.57      -21.60     29.03 o
 -10   1  26       21.70        9.98     27.39 o
  -9   1  26      331.46      265.81     29.72 o
  -8   1  26      679.65      565.99     33.92 o
  -7   1  26       93.73       57.56     27.92 o
  -6   1  26      735.12      668.89     37.08 o
  -5   1  26      359.26      416.76     34.59 o
  -4   1  26      107.76      121.05     33.25 o
  -3   1  26       69.64       92.44     35.60 o
  -2   1  26      418.98      536.36     52.67 o
  -1   1  26        1.96      -22.16     40.36 o
   0   1  26       97.30      201.88     45.65 o
   1   1  26      126.31      110.51     55.53 o
   2   1  26       15.48      -30.71     38.85 o
 -23   2  26        8.87      -34.88     68.23 o
 -22   2  26       29.76       34.17     61.80 o
 -21   2  26       61.08      -50.51     58.59 o
 -20   2  26      176.44      257.60     56.12 o
 -19   2  26       55.71       54.27     38.55 o
 -18   2  26       77.06      130.17     35.68 o
 -17   2  26      235.49      274.65     36.47 o
 -16   2  26      126.97      126.27     32.21 o
 -15   2  26      121.64      172.21     30.89 o
 -14   2  26       10.71       -1.74     26.58 o
 -13   2  26      243.18      239.60     26.59 o
 -12   2  26        7.29       -3.77     23.25 o
 -11   2  26      890.23      746.40     43.49 o
 -10   2  26      617.58      664.48     35.35 o
  -9   2  26      275.33      355.44     58.87 o
  -8   2  26       38.92       15.21     55.35 o
  -7   2  26      775.95      980.80     76.39 o
  -6   2  26      224.96      317.85     61.79 o
  -5   2  26      678.42      687.76     72.13 o
  -4   2  26      152.36       90.87     61.92 o
  -3   2  26      362.29      264.08     68.61 o
  -2   2  26       29.40       -5.60     65.08 o
  -1   2  26      164.18      200.95     67.75 o
   0   2  26       60.14       29.70     41.53 o
   1   2  26      240.84      199.04     37.36 o
   2   2  26        1.37      -37.73     37.73 o
 -22   3  26       18.03      -27.33     62.81 o
 -21   3  26      222.18      247.92     61.86 o
 -20   3  26       17.52       77.70     60.04 o
 -19   3  26       79.69       25.39     41.21 o
 -18   3  26      179.92      155.22     38.97 o
 -17   3  26        2.67      -10.24     34.94 o
 -16   3  26      155.77      214.75     42.42 o
 -15   3  26      222.85      228.89     32.22 o
 -14   3  26      734.47      739.33     36.21 o
 -13   3  26       49.10        5.63     37.91 o
 -12   3  26       26.56       -0.63     22.69 o
 -11   3  26      190.28      179.39     20.73 o
 -10   3  26      285.45      272.72     67.39 o
  -9   3  26      436.47      480.61     72.99 o
  -8   3  26      675.58      695.91     78.46 o
  -7   3  26       43.59        2.19     67.15 o
  -6   3  26      145.58      282.94     69.34 o
  -5   3  26       46.96      -51.70     63.74 o
  -4   3  26      552.86      455.31     76.51 o
  -3   3  26      451.86      442.90     77.85 o
  -2   3  26      506.84      549.58     83.32 o
  -1   3  26      100.40       48.17     74.44 o
   0   3  26       31.09        8.11     91.05 o
   1   3  26      161.51      147.57     73.59 o
 -21   4  26        1.56       88.22     66.17 o
 -20   4  26        1.50      153.63     63.34 o
 -19   4  26       22.57       71.23     42.87 o
 -18   4  26        6.02       21.16     40.88 o
 -17   4  26        8.21      -26.80     39.53 o
 -16   4  26        9.42      -13.61     35.96 o
 -15   4  26       21.52       28.54     33.25 o
 -14   4  26       74.72      128.44     32.27 o
 -13   4  26      137.90      150.70     44.53 o
 -12   4  26       33.47       46.79     26.25 o
 -11   4  26      100.85      113.51     46.10 o
 -10   4  26      104.05       64.11     76.15 o
  -9   4  26       14.28       86.61     76.03 o
  -8   4  26        1.04       14.23     74.57 o
  -7   4  26       14.26      138.55     78.22 o
  -6   4  26        0.99       24.81     75.54 o
  -5   4  26      170.79      262.02     81.14 o
  -4   4  26      257.92      287.56     84.42 o
  -3   4  26       12.45       34.18     80.04 o
  -2   4  26        6.06       43.30     83.69 o
  -1   4  26        0.30      -35.15     81.62 o
   0   4  26        4.28      -16.66     88.43 o
 -19   5  26       16.85       91.84     46.57 o
 -18   5  26       83.37       25.22     44.63 o
 -17   5  26       40.46       34.71     45.06 o
 -16   5  26      188.20      308.07     43.66 o
 -15   5  26       56.65       36.69     38.17 o
 -14   5  26       99.39      111.58     41.42 o
 -13   5  26        5.42        0.63     33.44 o
 -12   5  26       73.58      118.70     41.18 o
 -11   5  26      100.56      136.99     58.51 o
 -10   5  26      247.61      289.87     87.34 o
  -9   5  26       10.79      -77.97     77.97 o
  -8   5  26      229.96      104.00     88.07 o
  -7   5  26      254.77      184.17     90.38 o
  -6   5  26       36.89       76.51     89.29 o
  -5   5  26       41.14      180.64     91.35 o
  -4   5  26      211.54      173.70     93.91 o
  -3   5  26        1.82      -37.10     91.47 o
  -2   5  26       56.39       22.02     94.76 o
 -16   6  26        3.48      -55.04     72.96 o
 -15   6  26      125.99      187.24     44.18 o
 -14   6  26       59.15      120.50     43.77 o
 -13   6  26      102.33       83.34     40.11 o
 -12   6  26       37.01      -36.63     36.63 o
 -11   6  26       25.21      103.03     71.95 o
 -10   6  26       44.58       37.32     40.38 o
  -9   6  26      110.48      -40.02     98.41 o
  -8   6  26       25.93       75.54    102.42 o
  -7   6  26        2.17      -40.87     90.87 o
  -6   6  26       48.10      206.18    103.64 o
  -5   6  26       34.37       33.21    101.08 o
 -23   1  27       82.60       63.01     64.20 o
 -22   1  27      126.88      180.99     61.62 o
 -21   1  27      116.50       63.80     57.74 o
 -20   1  27       32.38      -47.41     50.27 o
 -19   1  27      204.21      216.76     37.41 o
 -18   1  27        7.45       22.03     57.12 o
 -17   1  27      430.74      402.24     36.91 o
 -16   1  27      421.66      385.85     35.05 o
 -15   1  27       82.96       21.61     29.26 o
 -14   1  27      215.04      243.46     56.14 o
 -13   1  27      200.25      151.30     60.82 o
 -12   1  27      526.64      503.07     57.23 o
 -11   1  27      248.79      271.27     56.62 o
 -10   1  27      588.61      592.65     40.14 o
  -9   1  27        1.77       30.60     27.62 o
  -8   1  27      633.23      688.62     37.22 o
  -7   1  27      220.01      211.32     30.80 o
  -6   1  27      769.41      767.80     65.69 o
  -5   1  27      200.56      342.06     59.24 o
  -4   1  27      767.27      798.34     71.89 o
  -3   1  27        1.29       14.03     46.83 o
  -2   1  27       83.02       86.25     40.21 o
  -1   1  27       10.02       18.66     42.96 o
   0   1  27      284.42      362.02     53.64 o
   1   1  27       45.75       17.56     48.37 o
 -23   2  27       39.46      115.20     70.28 o
 -22   2  27       24.15      -46.53     94.27 o
 -21   2  27       73.24      110.88     59.71 o
 -20   2  27       15.96       36.94     40.43 o
 -19   2  27      288.94      324.39     40.45 o
 -18   2  27        7.14       43.12     34.74 o
 -17   2  27      108.38      141.95     35.33 o
 -16   2  27      208.64      127.54     33.02 o
 -15   2  27      309.04      370.95     32.15 o
 -14   2  27       84.10      108.92     27.21 o
 -13   2  27        3.33       49.58     24.68 o
 -12   2  27       63.57       44.47     31.14 o
 -11   2  27      676.11      740.82     40.78 o
 -10   2  27      314.64      202.53     60.58 o
  -9   2  27      466.75      312.13     62.04 o
  -8   2  27       13.03      -49.02     55.47 o
  -7   2  27       23.43       -1.95     58.39 o
  -6   2  27      399.53      353.61     67.27 o
  -5   2  27      402.24      441.68     67.39 o
  -4   2  27        2.42       97.56     63.86 o
  -3   2  27      159.51      128.82     67.27 o
  -2   2  27        0.57      -17.64     66.54 o
  -1   2  27      426.51      454.21     79.55 o
   0   2  27      365.85      415.53     82.96 o
   1   2  27      226.67      249.85     84.30 o
 -22   3  27        4.33       41.45     63.77 o
 -21   3  27        5.65      -26.59     57.93 o
 -20   3  27        1.23      -33.37     41.12 o
 -19   3  27       25.24       37.78     61.57 o
 -18   3  27       54.66       63.91     37.59 o
 -17   3  27        3.42       23.06     41.73 o
 -16   3  27       55.85       32.79     35.82 o
 -15   3  27       39.46       34.04     30.53 o
 -14   3  27       96.21      126.01     45.61 o
 -13   3  27       72.51       70.19     26.40 o
 -12   3  27      165.35      197.35     23.36 o
 -11   3  27      197.82      163.49     68.00 o
 -10   3  27       72.10      -18.49     64.59 o
  -9   3  27       79.17      -14.35     64.84 o
  -8   3  27      197.05      260.07     69.46 o
  -7   3  27       16.09      -66.66     66.66 o
  -6   3  27      457.37      480.61     75.42 o
  -5   3  27       11.16      -64.23     64.23 o
  -4   3  27        0.64      -28.95     72.86 o
  -3   3  27       14.83       75.66     75.66 o
  -2   3  27      212.78      223.21     76.88 o
  -1   3  27       12.23       15.45     81.87 o
   0   3  27       73.17      104.37     80.89 o
 -21   4  27      124.38      233.34     70.26 o
 -20   4  27       15.74      116.22     68.88 o
 -19   4  27      143.07      118.10     44.90 o
 -18   4  27       23.24       60.64     40.20 o
 -17   4  27      223.10      308.25     42.92 o
 -16   4  27       55.23       -6.88     34.21 o
 -15   4  27      244.82      207.66     35.27 o
 -14   4  27      191.30      215.28     31.84 o
 -13   4  27      142.81      217.02     34.06 o
 -12   4  27       96.96      132.43     30.48 o
 -11   4  27      166.71      117.14     79.43 o
 -10   4  27        0.70      -58.63     75.66 o
  -9   4  27      122.04       46.71     76.88 o
  -8   4  27       98.39       78.95     77.12 o
  -7   4  27       24.00       69.21     77.24 o
  -6   4  27       43.66       63.25     77.49 o
  -5   4  27      339.03      469.90     87.10 o
  -4   4  27       66.92      131.49     82.11 o
  -3   4  27      213.13      260.44     84.78 o
  -2   4  27      173.92      200.47     88.43 o
 -19   5  27       45.00      -16.91     69.46 o
 -18   5  27        2.15      -29.86     43.87 o
 -17   5  27      149.08       42.08     42.49 o
 -16   5  27       18.95       22.60     39.86 o
 -15   5  27       29.79       42.05     36.78 o
 -14   5  27        0.26      -31.69     34.28 o
 -13   5  27        2.10        2.95     39.56 o
 -12   5  27        5.87       55.39     59.00 o
 -11   5  27       50.46      -14.23     83.57 o
 -10   5  27       91.42       37.47     84.18 o
  -9   5  27       18.99       12.29     88.92 o
  -8   5  27        2.62      -80.65     80.65 o
  -7   5  27       31.99       71.89     82.84 o
  -6   5  27       11.21      133.68     90.99 o
  -5   5  27       31.90       43.67     90.26 o
  -4   5  27       30.46      109.96     94.27 o
 -14   6  27        6.44      -30.35     40.45 o
 -13   6  27      133.50      140.29     49.63 o
 -12   6  27        4.88      -32.10     44.82 o
 -11   6  27       21.86       -7.40     40.74 o
 -10   6  27        0.33       51.21     94.64 o
  -9   6  27       45.29      149.98    105.83 o
  -8   6  27        0.56       91.60     95.61 o
 -23   0  28      126.28       50.60     93.79 o
 -22   0  28       11.29       50.72     85.76 o
 -21   0  28      107.36       83.93     78.58 o
 -20   0  28       45.71      -51.09     69.94 o
 -19   0  28      123.84      147.57     51.21 o
 -18   0  28      159.65      206.79     70.07 o
 -17   0  28      749.07      760.51     73.35 o
 -16   0  28        2.75       76.27     56.44 o
 -15   0  28      811.49      691.66     66.05 o
 -14   0  28      452.36      510.90     62.04 o
 -13   0  28      627.10      811.11     64.35 o
 -12   0  28      374.79      258.73     50.85 o
 -11   0  28      693.11      590.82     54.98 o
 -10   0  28       33.13      -42.57     43.06 o
  -9   0  28      114.18       63.13     44.89 o
  -8   0  28      728.60      929.22     61.31 o
  -7   0  28     1593.44     1474.06     82.84 o
  -6   0  28       18.07       50.97     46.59 o
  -5   0  28      181.75      189.03     51.82 o
  -4   0  28        3.85       37.47     53.04 o
  -3   0  28      227.50      208.98     58.75 o
  -2   0  28      265.52      368.58     63.74 o
  -1   0  28      213.74      172.12     65.08 o
   0   0  28       64.03      147.07     70.07 o
 -23   1  28        0.21       53.19    111.48 o
 -22   1  28        6.77        8.08     59.96 o
 -21   1  28        4.96      -16.67     55.03 o
 -20   1  28       22.50       -9.16     38.37 o
 -19   1  28      130.51      142.82     38.68 o
 -18   1  28       37.41       56.00     35.51 o
 -17   1  28        0.18       -7.58     35.89 o
 -16   1  28       42.56       70.61     34.22 o
 -15   1  28       35.59       21.10     38.68 o
 -14   1  28        5.18       11.12     35.31 o
 -13   1  28      193.47      244.22     36.99 o
 -12   1  28       31.43       61.37     32.70 o
 -11   1  28       87.19       55.69     34.18 o
 -10   1  28      286.12      197.99     31.41 o
  -9   1  28       45.00       83.96     63.31 o
  -8   1  28       15.64        0.12     51.09 o
  -7   1  28      211.96      309.09     58.02 o
  -6   1  28      131.69      170.91     56.69 o
  -5   1  28       67.75       80.77     55.47 o
  -4   1  28      116.15      122.01     59.73 o
  -3   1  28      236.22      226.74     65.44 o
  -2   1  28       23.41       60.58     64.59 o
  -1   1  28       36.78       31.87     69.46 o
   0   1  28       30.93      -56.69     68.85 o
 -22   2  28        0.21       -0.35     61.05 o
 -21   2  28        5.19       75.58     55.63 o
 -20   2  28       49.40       57.78     67.92 o
 -19   2  28      151.71      288.32     41.10 o
 -18   2  28        2.25        1.45     34.92 o
 -17   2  28      111.82      166.02     34.44 o
 -16   2  28       50.51       82.67     31.16 o
 -15   2  28      121.49      156.24     58.33 o
 -14   2  28       39.27       -0.88     36.33 o
 -13   2  28      664.82      561.32     90.44 o
 -12   2  28       97.10      104.69     31.86 o
 -11   2  28      142.96      186.48     63.13 o
 -10   2  28       78.17       35.15     60.33 o
  -9   2  28      481.30      551.52     69.21 o
  -8   2  28        4.90      -56.56     56.56 o
  -7   2  28      403.08      328.43     66.29 o
  -6   2  28        3.68      -20.31     60.94 o
  -5   2  28      164.63       91.84     65.08 o
  -4   2  28      131.51      137.94     69.34 o
  -3   2  28      150.03       36.61     68.97 o
  -2   2  28      108.63      -19.58     70.92 o
  -1   2  28      290.63      274.18     80.65 o
 -21   3  28        1.93       28.78     63.32 o
 -20   3  28      144.12      158.86     49.86 o
 -19   3  28       44.35       72.06     41.17 o
 -18   3  28      365.15      457.06     62.80 o
 -17   3  28       36.66        8.67     35.20 o
 -16   3  28       45.53       -9.92     32.14 o
 -15   3  28      193.03      294.83     49.95 o
 -14   3  28      248.03      280.86     34.32 o
 -13   3  28       70.84       89.62     31.25 o
 -12   3  28      426.50      426.11     76.03 o
 -11   3  28       27.54       49.02     67.63 o
 -10   3  28       67.25       40.14     67.27 o
  -9   3  28      107.55       71.53     67.27 o
  -8   3  28       51.48       93.42     68.97 o
  -7   3  28      399.80      489.12     79.55 o
  -6   3  28      578.93      449.22     80.41 o
  -5   3  28       72.93       68.48     70.55 o
  -4   3  28       25.41       79.43     71.53 o
  -3   3  28      255.26      301.67     82.72 o
  -2   3  28      304.53      238.78     79.92 o
 -20   4  28        0.84       61.26     49.84 o
 -19   4  28        0.03       18.23     42.61 o
 -18   4  28        8.67        8.49     39.63 o
 -17   4  28       31.78      -26.54     37.13 o
 -16   4  28        0.41       32.93     34.61 o
 -15   4  28      161.18      229.44     34.41 o
 -14   4  28       22.39       55.53     34.45 o
 -13   4  28        0.35      -11.12     51.52 o
 -12   4  28       91.46      151.81     82.23 o
 -11   4  28       16.28        3.04     79.19 o
 -10   4  28       84.79      178.57     81.74 o
  -9   4  28        3.73      -56.56     75.54 o
  -8   4  28       35.23      -10.22     77.97 o
  -7   4  28       71.13      112.64     80.04 o
  -6   4  28        0.15      -59.12     77.12 o
  -5   4  28       12.04       29.32     80.04 o
  -4   4  28        3.37      139.28     82.47 o
  -3   4  28       97.88       92.20     85.27 o
 -17   5  28       49.71       28.13    102.42 o
 -16   5  28        6.50       44.69     38.72 o
 -15   5  28      151.64      165.21     43.87 o
 -14   5  28       29.44       50.91     48.72 o
 -13   5  28       11.91       63.23     36.83 o
 -12   5  28       37.66       21.90     93.66 o
 -11   5  28       12.63      -90.14     90.14 o
 -10   5  28      113.10       89.41     91.84 o
  -9   5  28        9.01       83.69     85.88 o
  -8   5  28      338.91      308.73     96.83 o
  -7   5  28        0.55      175.77     93.30 o
  -6   5  28       97.75      114.22     92.20 o
 -22   1  29       25.32       55.98     58.66 o
 -21   1  29      179.12      240.70     60.67 o
 -20   1  29       95.79      151.77     42.12 o
 -19   1  29       34.11      129.89     47.20 o
 -18   1  29       65.46       67.36     36.32 o
 -17   1  29       42.88       14.84     45.19 o
 -16   1  29      291.54      329.78     44.80 o
 -15   1  29       22.17        4.30     68.24 o
 -14   1  29      339.10      355.35     40.81 o
 -13   1  29        3.28       35.39     37.89 o
 -12   1  29      161.08      108.48     34.65 o
 -11   1  29       54.56       22.69     31.34 o
 -10   1  29      530.81      566.12     65.32 o
  -9   1  29       61.11       48.54     52.91 o
  -8   1  29      703.43      797.24     69.94 o
  -7   1  29       31.81        1.09     55.59 o
  -6   1  29      177.38      101.33     56.93 o
  -5   1  29      319.20      356.29     65.32 o
  -4   1  29      255.60      170.06     63.62 o
  -3   1  29       31.08      126.26     64.71 o
  -2   1  29      512.44      645.19     78.46 o
 -22   2  29       16.76       51.84     61.34 o
 -21   2  29       59.09       82.89     59.00 o
 -20   2  29       74.48       97.53     41.49 o
 -19   2  29      103.44      140.31     38.88 o
 -18   2  29        7.36      -33.42     35.10 o
 -17   2  29       11.02       20.23     33.74 o
 -16   2  29      133.50      157.74     32.38 o
 -15   2  29      335.85      409.19     64.90 o
 -14   2  29      106.15       33.24     39.59 o
 -13   2  29      373.17      319.46     37.31 o
 -12   2  29        8.98      -61.19     61.19 o
 -11   2  29       38.48       80.28     62.77 o
 -10   2  29      213.79      240.00     68.12 o
  -9   2  29      139.00      158.86     63.38 o
  -8   2  29        1.25      -25.67     61.55 o
  -7   2  29      113.37       93.79     63.13 o
  -6   2  29       39.43        0.97     63.25 o
  -5   2  29      169.00      170.79     70.31 o
  -4   2  29      159.27      228.44     69.70 o
  -3   2  29      374.66      491.43     81.50 o
  -2   2  29        1.40      -49.51     73.35 o
 -20   3  29       27.09       14.71     42.39 o
 -19   3  29        8.55      -20.89     40.27 o
 -18   3  29        3.62       35.60     36.67 o
 -17   3  29        1.37       -6.29     40.36 o
 -16   3  29      243.26      293.34     35.04 o
 -15   3  29        9.76        6.58     29.24 o
 -14   3  29        4.94      -11.52     72.32 o
 -13   3  29        4.93       78.95     76.03 o
 -12   3  29       22.80      150.47     70.67 o
 -11   3  29        0.16      -40.63     67.75 o
 -10   3  29      110.71      238.90     76.39 o
  -9   3  29       98.38       94.39     68.97 o
  -8   3  29       12.21       13.26     68.00 o
  -7   3  29      109.99      126.51     73.72 o
  -6   3  29       33.33      104.86     73.84 o
  -5   3  29       11.54      143.05     77.49 o
  -4   3  29      120.67      125.66     78.95 o
  -3   3  29        2.26       56.20     78.46 o
 -19   4  29      125.59       60.13     42.07 o
 -18   4  29       88.98      106.57     40.92 o
 -17   4  29       38.51       79.28     37.28 o
 -16   4  29       23.27       30.53     34.57 o
 -15   4  29      216.83      285.18     41.88 o
 -14   4  29        8.19       28.02     50.36 o
 -13   4  29      332.23      386.82     88.80 o
 -12   4  29       57.44      -80.28     81.14 o
 -11   4  29      238.96      228.93     86.37 o
 -10   4  29       87.19       64.35     80.41 o
  -9   4  29      345.15      158.86     81.87 o
  -8   4  29        1.12      -26.64     78.82 o
  -7   4  29      139.66       13.26     79.68 o
  -6   4  29       34.34       80.16     80.28 o
  -5   4  29      229.83      236.96     85.64 o
 -15   5  29        0.99       63.04     44.50 o
 -14   5  29        1.76      -20.01     63.38 o
 -13   5  29        1.04      -43.67     96.71 o
 -12   5  29       10.70       88.92     89.53 o
 -11   5  29      139.89       28.22     94.76 o
 -10   5  29        6.04      -54.37     85.27 o
  -9   5  29        7.10       32.36     93.42 o
 -22   0  30       34.79       94.27     85.15 o
 -21   0  30      384.35      359.09     84.91 o
 -20   0  30        2.72       50.24     75.66 o
 -19   0  30      108.21       35.52     70.80 o
 -18   0  30       46.68       42.70     66.42 o
 -17   0  30      220.86      329.16     66.54 o
 -16   0  30        1.22      -31.99     57.66 o
 -15   0  30      209.35      247.91     59.97 o
 -14   0  30        0.09       26.52     52.67 o
 -13   0  30      196.20      224.79     54.25 o
 -12   0  30      578.51      567.34     58.02 o
 -11   0  30      553.52      529.39     56.69 o
 -10   0  30       28.43      -32.11     46.35 o
  -9   0  30      305.37      283.43     52.43 o
  -8   0  30      348.17      400.20     53.52 o
  -7   0  30       81.24      127.48     50.36 o
 -21   1  30        1.81      -25.11     55.27 o
 -20   1  30       58.29       18.28     40.14 o
 -19   1  30       77.78      101.36     39.01 o
 -18   1  30        5.41      -44.40     44.40 o
 -17   1  30       90.46       66.19     72.01 o
 -16   1  30      149.14      208.43     44.56 o
 -15   1  30      120.26       76.49     40.45 o
 -14   1  30        8.54       26.20     37.97 o
 -13   1  30        0.44       -7.56     35.31 o
 -12   1  30       35.52       -4.09     33.48 o
 -11   1  30       86.00       94.27     55.83 o
 -10   1  30        9.65      -36.49     56.44 o
  -9   1  30      202.75      185.02     58.39 o
  -8   1  30       58.56       61.31     57.78 o
  -7   1  30       40.54       55.71     56.44 o
  -6   1  30       27.85       89.77     59.85 o
  -5   1  30       40.24      113.74     59.73 o
  -4   1  30       31.34       36.86     62.04 o
  -3   1  30        8.70      -18.98     67.27 o
 -21   2  30       22.04       21.54     57.62 o
 -20   2  30        8.42       19.94     39.32 o
 -19   2  30       33.53       26.30     38.18 o
 -18   2  30        0.92      -36.59     36.59 o
 -17   2  30      271.37      277.14     60.86 o
 -16   2  30      138.26      157.33     42.03 o
 -15   2  30      115.94       90.98     51.58 o
 -14   2  30      121.56      121.76     70.07 o
 -13   2  30       23.00      -13.99     65.08 o
 -12   2  30       10.03      -28.95     62.16 o
 -11   2  30      181.35      130.40     63.13 o
 -10   2  30        0.12      -49.14     61.06 o
  -9   2  30       33.11       76.27     67.27 o
  -8   2  30       71.26      104.61     64.84 o
  -7   2  30      229.77      318.58     68.48 o
  -6   2  30        5.19       19.58     64.59 o
  -5   2  30      193.21      320.89     72.38 o
  -4   2  30       13.09       75.05     68.73 o
 -20   3  30       34.14       19.46     59.60 o
 -19   3  30      160.56      182.45     40.74 o
 -18   3  30       57.46       38.51     37.73 o
 -17   3  30      113.06       83.13     34.88 o
 -16   3  30        8.39      -24.46     31.16 o
 -15   3  30       25.33       26.58     37.30 o
 -14   3  30       85.42      105.95     80.16 o
 -13   3  30       56.59      176.26     78.09 o
 -12   3  30      197.42      249.00     74.69 o
 -11   3  30       19.51      126.75     73.96 o
 -10   3  30      562.43      651.76     85.76 o
  -9   3  30       93.11      173.58     75.30 o
  -8   3  30       92.81      125.05     74.69 o
  -7   3  30       41.74      152.17     75.17 o
  -6   3  30      196.18      348.75     82.11 o
  -5   3  30        7.41      177.84     73.59 o
 -17   4  30      187.57      304.51     61.12 o
 -16   4  30      104.37      144.37     47.32 o
 -15   4  30        0.25      -36.08     36.08 o
 -14   4  30        0.33       92.93     86.49 o
 -13   4  30       33.95       57.66     85.15 o
 -12   4  30        7.65        2.19     87.95 o
 -11   4  30       77.17      144.15     84.42 o
 -10   4  30        4.89       57.42     85.64 o
  -9   4  30        9.70      206.55     83.32 o
  -8   4  30        2.51       14.72     86.49 o
 -20   1  31       43.08       61.89     40.88 o
 -19   1  31        6.09        8.28     48.63 o
 -18   1  31      181.02      114.20     48.82 o
 -17   1  31       26.91      -15.14     43.70 o
 -16   1  31      143.79      165.47     70.55 o
 -15   1  31      168.44      199.03     43.07 o
 -14   1  31      258.95      301.05     40.74 o
 -13   1  31       42.04       25.54     58.87 o
 -12   1  31      260.53      219.44     60.21 o
 -11   1  31        7.77        3.65     56.56 o
 -10   1  31      175.76      135.27     57.05 o
  -9   1  31      265.88      327.70     62.16 o
  -8   1  31      343.06      400.69     63.86 o
  -7   1  31       44.74       10.70     59.24 o
  -6   1  31      262.18      203.87     64.11 o
  -5   1  31        8.36       16.91     63.38 o
 -20   2  31        6.97       53.77     60.58 o
 -19   2  31      133.47      147.53     40.08 o
 -18   2  31       36.36       47.19     36.29 o
 -17   2  31       59.65       36.85     43.97 o
 -16   2  31       32.46       -5.27     40.02 o
 -15   2  31       56.06      202.78     73.23 o
 -14   2  31      207.31      178.94     70.55 o
 -13   2  31      289.66      319.80     71.77 o
 -12   2  31       21.89       -5.47     64.59 o
 -11   2  31       68.82       -9.61     64.96 o
 -10   2  31        4.58      -62.28     62.28 o
  -9   2  31      154.45      168.23     65.93 o
  -8   2  31       26.86      133.20     68.12 o
  -7   2  31      312.59      288.53     73.59 o
  -6   2  31        0.53      -63.86     67.27 o
 -18   3  31        2.58      -11.14     36.65 o
 -17   3  31       88.82      134.68     35.40 o
 -16   3  31        1.62      186.48     84.30 o
 -15   3  31       61.91       -9.49     75.90 o
 -14   3  31        2.90       -8.15     78.95 o
 -13   3  31       58.98      103.64     79.31 o
 -12   3  31       18.25       62.40     73.11 o
 -11   3  31       52.79       29.44     75.05 o
 -10   3  31       74.55       35.15     75.17 o
  -9   3  31        1.27      -47.68     74.32 o
  -8   3  31      101.08       31.02     75.42 o
 -19   0  32      160.31      105.22     71.28 o
 -18   0  32       23.96      179.91     71.77 o
 -17   0  32       67.90      106.32     66.54 o
 -16   0  32      371.16      330.38     65.08 o
 -15   0  32      387.70      387.19     64.11 o
 -14   0  32        0.16      -28.10     53.77 o
 -13   0  32       90.70      108.14     54.25 o
 -12   0  32        0.92      -40.14     49.14 o
 -19   1  32        1.52       35.94     48.29 o
 -18   1  32        0.66      -23.61     51.33 o
 -17   1  32       28.02       60.75     61.55 o
 -16   1  32       13.84      -32.10     42.77 o
 -15   1  32        1.86       83.92     40.54 o
 -14   1  32       92.34       -8.64     61.79 o
 -13   1  32        0.06      -56.81     56.81 o
 -12   1  32        6.38      -57.17     57.17 o
 -11   1  32       59.79      113.13     59.24 o
 -10   1  32       19.26       15.45     58.02 o
  -9   1  32       25.01      -56.69     56.69 o
  -8   1  32       78.38       85.76     60.09 o
  -7   1  32        0.36      -25.42     61.06 o
 -18   2  32       10.12      -39.12     45.38 o
 -17   2  32       55.03      111.14     45.23 o
 -16   2  32        1.64      -46.95     73.35 o
 -15   2  32      145.05      223.33     75.66 o
 -14   2  32        2.63       51.82     69.09 o
 -13   2  32       82.56       91.35     71.40 o
 -12   2  32       53.29       33.33     66.29 o
 -11   2  32       59.04      102.30     68.97 o
 -10   2  32        9.75        4.26     65.08 o
  -9   2  32       71.97      101.45     68.97 o
 -15   3  32        2.00      -70.31     74.44 o
 -14   3  32       96.49      173.83     83.32 o
 -13   3  32        1.54        9.00     78.82 o
 -12   3  32      201.94      261.04     82.47 o
 -16   1  33       12.33       13.75     66.17 o
 -15   1  33        0.23      -50.97     64.59 o
 -14   1  33       28.01       64.35     62.28 o
 -13   1  33       11.97       40.14     59.97 o
 -12   1  33      209.22      255.20     65.44 o
 -11   1  33        0.96      -59.73     59.73 o
 
